# Supplementary material for: Enzyme-Free Phosphorylation with Kinetic Gating in a De Novo Coiled-Coil System
Source: J Am Chem Soc. 2026 May 19;148(21):21725–36. doi: 10.1021/jacs.6c02162 (PMC13244449; doi:10.1021/jacs.6c02162)
Supplement: Supplementary file 7 [file ja6c02162_si_007.xlsx]

## Sheet: Figure 1B
	wavelength	CD [mdeg]	HV [V]	Absorbance	MRE_corr [deg cm2 dmol-1 res-1]	smoothed_MRE	conc	number	peptides	series
1	260	0.0112677	300.586	1.27716	63.389	55.4368	50	1	33	50ab-1
2	259	-0.0217262	300.94	1.28089	39.5324	35.9033	50	1	33	50ab-1
3	258	-0.0742021	301.239	1.28405	4.7885	23.6541	50	1	33	50ab-1
4	257	-0.0341696	301.541	1.28723	26.6412	29.9546	50	1	33	50ab-1
5	256	0.0299324	301.845	1.29044	58.4339	36.6395	50	1	33	50ab-1
6	255	-0.0141863	302.116	1.29328	24.8434	24.7029	50	1	33	50ab-1
7	254	-0.0441755	302.37	1.29595	-9.16875	-6.22161	50	1	33	50ab-1
8	253	-0.077454	302.632	1.2987	-34.3395	-26.8111	50	1	33	50ab-1
9	252	-0.0855547	302.826	1.30074	-36.9249	-38.4005	50	1	33	50ab-1
10	251	-0.130382	303.046	1.30306	-43.9371	-54.0876	50	1	33	50ab-1
11	250	-0.193548	303.246	1.30515	-81.4009	-86.4471	50	1	33	50ab-1
12	249	-0.309198	303.465	1.30744	-134.003	-127.148	50	1	33	50ab-1
13	248	-0.368559	303.669	1.30958	-166.04	-176.328	50	1	33	50ab-1
14	247	-0.521089	303.904	1.31204	-228.939	-229.624	50	1	33	50ab-1
15	246	-0.680542	304.14	1.31451	-293.893	-304.093	50	1	33	50ab-1
16	245	-0.911685	304.441	1.31765	-389.446	-401.929	50	1	33	50ab-1
17	244	-1.19564	304.807	1.32148	-522.447	-527.718	50	1	33	50ab-1
18	243	-1.58767	305.245	1.32605	-671.262	-697.874	50	1	33	50ab-1
19	242	-2.14056	305.806	1.3319	-899.914	-913.705	50	1	33	50ab-1
20	241	-2.85438	306.487	1.33897	-1169.94	-1183.31	50	1	33	50ab-1
21	240	-3.60664	307.227	1.34666	-1480.09	-1499.63	50	1	33	50ab-1
22	239	-4.50161	308.131	1.35602	-1848.86	-1892.63	50	1	33	50ab-1
23	238	-5.69822	309.261	1.36769	-2348.94	-2350.9	50	1	33	50ab-1
24	237	-6.93808	310.454	1.37998	-2854.91	-2915.46	50	1	33	50ab-1
25	236	-8.58493	311.896	1.39477	-3542.54	-3599.91	50	1	33	50ab-1
26	235	-10.6701	313.671	1.4129	-4402.27	-4353.72	50	1	33	50ab-1
27	234	-12.3811	315.211	1.42857	-5116.34	-5180.4	50	1	33	50ab-1
28	233	-14.5688	317.181	1.44851	-6022.6	-6045.6	50	1	33	50ab-1
29	232	-16.9823	319.406	1.47092	-6997.87	-7028.95	50	1	33	50ab-1
30	231	-19.5475	322.094	1.4978	-8066.38	-8053.7	50	1	33	50ab-1
31	230	-22.028	324.889	1.52556	-9096.85	-9105.08	50	1	33	50ab-1
32	229	-24.5462	328.163	1.55783	-10152	-10121.1	50	1	33	50ab-1
33	228	-26.8361	331.403	1.5895	-11114.4	-11111.4	50	1	33	50ab-1
34	227	-29.1256	335.04	1.62474	-12067.7	-12014.7	50	1	33	50ab-1
35	226	-31.0627	338.694	1.65983	-12862	-12839.1	50	1	33	50ab-1
36	225	-32.763	342.427	1.69535	-13587.5	-13536	50	1	33	50ab-1
37	224	-34.1367	345.88	1.72792	-14158.5	-14115.3	50	1	33	50ab-1
38	223	-35.1355	349.302	1.75992	-14600	-14541.3	50	1	33	50ab-1
39	222	-35.8079	352.525	1.78983	-14865.3	-14814	50	1	33	50ab-1
40	221	-36.0188	355.992	1.82175	-14976.9	-14948.5	50	1	33	50ab-1
41	220	-36.1384	359.381	1.85269	-15003.5	-14973.9	50	1	33	50ab-1
42	219	-35.9392	362.639	1.88222	-14941.3	-14939.6	50	1	33	50ab-1
43	218	-35.795	366.148	1.91377	-14874.1	-14848.4	50	1	33	50ab-1
44	217	-35.4472	369.907	1.94729	-14729.7	-14745.8	50	1	33	50ab-1
45	216	-35.2314	373.817	1.98184	-14633.4	-14672.4	50	1	33	50ab-1
46	215	-35.2811	378.54	2.02319	-14654	-14688	50	1	33	50ab-1
47	214	-35.6272	384.016	2.07059	-14776.7	-14841.8	50	1	33	50ab-1
48	213	-36.3139	390.055	2.12221	-15094.6	-15092.4	50	1	33	50ab-1
49	212	-37.1214	397.126	2.1818	-15405.9	-15478.1	50	1	33	50ab-1
50	211	-38.4007	406.669	2.26083	-15933.8	-15988.5	50	1	33	50ab-1
51	210	-40.0423	417.454	2.34828	-16625.7	-16634.8	50	1	33	50ab-1
52	209	-41.7794	430.759	2.45358	-17345	-17249.4	50	1	33	50ab-1
53	208	-42.789	446.287	2.57307	-17777.4	-17674.7	50	1	33	50ab-1
54	207	-43.1935	465.294	2.71464	-17901.7	-17843.9	50	1	33	50ab-1
55	206	-43.1346	487.416	2.87339	-17852.5	-17665.6	50	1	33	50ab-1
56	205	-41.8908	513.732	3.05449	-17242.5	-17071	50	1	33	50ab-1
57	204	-39.2725	542.354	3.24274	-16117.9	-15785.2	50	1	33	50ab-1
58	203	-34.3606	579.468	3.47467	-13995.1	-13814.5	50	1	33	50ab-1
59	202	-27.8039	623.979	3.73674	-11330.6	-11057.3	50	1	33	50ab-1
60	201	-19.4444	674.226	4.01409	-7846.09	-7530.2	50	1	33	50ab-1
61	200	-8.72987	735.829	4.33101	-3413.9	-4891.3	50	1	33	50ab-1
62	260	0.0486235	305.388	1.32754	78.954	76.413	50	2	33	50ab-2
63	259	0.0545907	305.736	1.33117	71.3311	66.0389	50	2	33	50ab-2
64	258	0.0291016	306.068	1.33462	47.8317	61.1885	50	2	33	50ab-2
65	257	0.056458	306.379	1.33786	64.4027	58.2577	50	2	33	50ab-2
66	256	0.0397839	306.699	1.34118	62.5387	56.2041	50	2	33	50ab-2
67	255	0.0261992	307.009	1.3444	41.6707	38.1319	50	2	33	50ab-2
68	254	0.00227622	307.275	1.34716	10.1861	20.3026	50	2	33	50ab-2
69	253	0.0266831	307.555	1.35006	9.05095	16.2352	50	2	33	50ab-2
70	252	0.0737893	307.771	1.3523	29.4684	19.3539	50	2	33	50ab-2
71	251	0.021969	307.974	1.3544	19.5425	12.6162	50	2	33	50ab-2
72	250	-0.0249753	308.198	1.35671	-11.1622	-15.9458	50	2	33	50ab-2
73	249	-0.122512	308.411	1.35892	-56.2176	-56.0046	50	2	33	50ab-2
74	248	-0.211585	308.588	1.36075	-100.634	-101.269	50	2	33	50ab-2
75	247	-0.32433	308.823	1.36317	-146.957	-158.18	50	2	33	50ab-2
76	246	-0.519879	309.038	1.36539	-226.95	-233.351	50	2	33	50ab-2
77	245	-0.759762	309.311	1.3682	-326.145	-340.309	50	2	33	50ab-2
78	244	-1.06456	309.666	1.37187	-467.831	-459.478	50	2	33	50ab-2
79	243	-1.37934	310.031	1.37563	-584.457	-615.408	50	2	33	50ab-2
80	242	-1.88621	310.528	1.38074	-793.935	-799.575	50	2	33	50ab-2
81	241	-2.49533	311.159	1.38722	-1020.33	-1032.81	50	2	33	50ab-2
82	240	-3.13638	311.848	1.39427	-1284.15	-1315.42	50	2	33	50ab-2
83	239	-4.00458	312.656	1.40255	-1641.76	-1679.67	50	2	33	50ab-2
84	238	-5.13222	313.679	1.41298	-2113.1	-2115.8	50	2	33	50ab-2
85	237	-6.30838	314.782	1.42421	-2592.54	-2634.11	50	2	33	50ab-2
86	236	-7.75491	316.159	1.43818	-3196.7	-3230.5	50	2	33	50ab-2
87	235	-9.47009	317.818	1.45494	-3902.27	-3876.85	50	2	33	50ab-2
88	234	-10.9777	319.233	1.46917	-4531.59	-4591.83	50	2	33	50ab-2
89	233	-12.9345	321.039	1.48727	-5341.64	-5350.63	50	2	33	50ab-2
90	232	-15.0162	323.158	1.5084	-6178.66	-6212.73	50	2	33	50ab-2
91	231	-17.2711	325.738	1.53396	-7117.88	-7095.81	50	2	33	50ab-2
92	230	-19.3737	328.424	1.5604	-7990.89	-8038.63	50	2	33	50ab-2
93	229	-21.7985	331.537	1.5908	-9007.12	-8971.02	50	2	33	50ab-2
94	228	-23.9577	334.65	1.62098	-9915.05	-9894.8	50	2	33	50ab-2
95	227	-25.9924	338.193	1.65504	-10762.2	-10733.3	50	2	33	50ab-2
96	226	-27.8482	341.764	1.68907	-11522.6	-11494.1	50	2	33	50ab-2
97	225	-29.4271	345.379	1.72322	-12197.5	-12153.5	50	2	33	50ab-2
98	224	-30.7333	348.728	1.75458	-12740.4	-12690.9	50	2	33	50ab-2
99	223	-31.6192	352.022	1.78518	-13134.8	-13069.2	50	2	33	50ab-2
100	222	-32.1285	355.158	1.81411	-13332.2	-13314.1	50	2	33	50ab-2
101	221	-32.4149	358.531	1.84497	-13475.2	-13413.1	50	2	33	50ab-2
102	220	-32.3665	361.84	1.87501	-13431.9	-13428.6	50	2	33	50ab-2
103	219	-32.1887	364.961	1.90313	-13378.6	-13362.3	50	2	33	50ab-2
104	218	-31.9608	368.333	1.9333	-13276.5	-13293.5	50	2	33	50ab-2
105	217	-31.8365	371.939	1.96529	-13225.3	-13227.3	50	2	33	50ab-2
106	216	-31.7436	375.721	1.99858	-13180.2	-13197.6	50	2	33	50ab-2
107	215	-31.7612	380.305	2.03854	-13187.4	-13218.9	50	2	33	50ab-2
108	214	-32.0569	385.576	2.084	-13289.1	-13349.9	50	2	33	50ab-2
109	213	-32.6628	391.432	2.13389	-13573.3	-13577.4	50	2	33	50ab-2
110	212	-33.4347	398.285	2.19149	-13869.8	-13953.1	50	2	33	50ab-2
111	211	-34.7588	407.536	2.26793	-14416.3	-14418.6	50	2	33	50ab-2
112	210	-36.0682	417.976	2.35247	-14969.8	-14983.1	50	2	33	50ab-2
113	209	-37.5031	430.817	2.45404	-15563.2	-15514.9	50	2	33	50ab-2
114	208	-38.5513	445.819	2.56953	-16011.7	-15896	50	2	33	50ab-2
115	207	-38.9008	464.14	2.70619	-16113.1	-16008.2	50	2	33	50ab-2
116	206	-38.4483	485.48	2.85975	-15899.9	-15738.6	50	2	33	50ab-2
117	205	-36.9956	510.863	3.03514	-15202.8	-15042.7	50	2	33	50ab-2
118	204	-34.2507	538.424	3.2174	-14025.4	-13800.9	50	2	33	50ab-2
119	203	-29.9908	574.121	3.44206	-12174.4	-12123.8	50	2	33	50ab-2
120	202	-25.0224	616.905	3.69618	-10171.6	-9814.75	50	2	33	50ab-2
121	201	-17.6495	665.195	3.96558	-7098.22	-7139.91	50	2	33	50ab-2
122	200	-10.4962	724.274	4.27334	-4149.87	-5132.65	50	2	33	50ab-2
123	260	0.0609705	305.654	1.3303	84.0985	93.8261	50	3	33	50ab-3
124	259	0.155271	306.007	1.33398	113.281	94.6367	50	3	33	50ab-3
125	258	0.121978	306.328	1.33733	86.5302	96.2396	50	3	33	50ab-3
126	257	0.115269	306.654	1.34071	88.9073	76.026	50	3	33	50ab-3
127	256	0.0160281	306.964	1.34393	52.6405	63.1188	50	3	33	50ab-3
128	255	0.04093	307.265	1.34705	47.8085	39.5	50	3	33	50ab-3
129	254	0.0211519	307.529	1.34979	18.051	16.8064	50	3	33	50ab-3
130	253	-0.0320962	307.821	1.35281	-15.4404	-13.8113	50	3	33	50ab-3
131	252	-0.102642	308.041	1.35509	-44.0446	-33.7934	50	3	33	50ab-3
132	251	-0.125481	308.261	1.35737	-41.895	-56.0289	50	3	33	50ab-3
133	250	-0.195339	308.461	1.35943	-82.1471	-83.8401	50	3	33	50ab-3
134	249	-0.293537	308.669	1.36158	-127.478	-130.07	50	3	33	50ab-3
135	248	-0.40347	308.862	1.36358	-180.586	-181.019	50	3	33	50ab-3
136	247	-0.535616	309.085	1.36587	-234.992	-232.963	50	3	33	50ab-3
137	246	-0.655146	309.281	1.3679	-283.311	-284.773	50	3	33	50ab-3
138	245	-0.783447	309.563	1.3708	-336.014	-370.264	50	3	33	50ab-3
139	244	-1.12129	309.911	1.37439	-491.468	-485.87	50	3	33	50ab-3
140	243	-1.48895	310.315	1.37854	-630.128	-645.665	50	3	33	50ab-3
141	242	-1.93772	310.861	1.38416	-815.397	-817.209	50	3	33	50ab-3
142	241	-2.46117	311.509	1.39081	-1006.1	-1040.6	50	3	33	50ab-3
143	240	-3.17514	312.234	1.39823	-1300.3	-1317.6	50	3	33	50ab-3
144	239	-4.01572	313.1	1.40708	-1646.41	-1679.12	50	3	33	50ab-3
145	238	-5.07836	314.19	1.41819	-2090.66	-2082.97	50	3	33	50ab-3
146	237	-6.1147	315.325	1.42972	-2511.84	-2567.61	50	3	33	50ab-3
147	236	-7.52361	316.711	1.44376	-3100.32	-3137.89	50	3	33	50ab-3
148	235	-9.22826	318.436	1.46117	-3801.51	-3775.53	50	3	33	50ab-3
149	234	-10.7213	319.911	1.47598	-4424.76	-4479.31	50	3	33	50ab-3
150	233	-12.6226	321.793	1.4948	-5211.68	-5226.55	50	3	33	50ab-3
151	232	-14.6911	323.955	1.51631	-6043.2	-6071.02	50	3	33	50ab-3
152	231	-16.8878	326.605	1.54252	-6958.18	-6950.02	50	3	33	50ab-3
153	230	-19.0324	329.348	1.56944	-7848.69	-7879.16	50	3	33	50ab-3
154	229	-21.3749	332.549	1.60064	-8830.62	-8798.73	50	3	33	50ab-3
155	228	-23.4821	335.711	1.63121	-9716.89	-9700.51	50	3	33	50ab-3
156	227	-25.4927	339.313	1.66575	-10554	-10505.8	50	3	33	50ab-3
157	226	-27.1854	342.914	1.69996	-11246.4	-11242.4	50	3	33	50ab-3
158	225	-28.777	346.588	1.73456	-11926.7	-11875.4	50	3	33	50ab-3
159	224	-30.0436	349.954	1.76599	-12453.1	-12410.9	50	3	33	50ab-3
160	223	-30.9426	353.32	1.79717	-12852.9	-12787.9	50	3	33	50ab-3
161	222	-31.4701	356.503	1.82643	-13057.9	-13043.1	50	3	33	50ab-3
162	221	-31.7989	359.938	1.85776	-13218.6	-13174	50	3	33	50ab-3
163	220	-31.9192	363.289	1.88808	-13245.5	-13220.6	50	3	33	50ab-3
164	219	-31.755	366.495	1.91688	-13197.9	-13182.1	50	3	33	50ab-3
165	218	-31.5439	369.909	1.9473	-13102.8	-13095.9	50	3	33	50ab-3
166	217	-31.2647	373.547	1.97947	-12987	-13018.4	50	3	33	50ab-3
167	216	-31.2277	377.308	2.01245	-12965.2	-12970.6	50	3	33	50ab-3
168	215	-31.2144	381.849	2.0519	-12959.6	-12961.8	50	3	33	50ab-3
169	214	-31.2688	387.073	2.0968	-12960.7	-13043.2	50	3	33	50ab-3
170	213	-31.7895	392.847	2.14584	-13209.4	-13236.6	50	3	33	50ab-3
171	212	-32.6424	399.581	2.20228	-13539.7	-13607.4	50	3	33	50ab-3
172	211	-33.9353	408.665	2.27716	-14073.2	-14084.7	50	3	33	50ab-3
173	210	-35.2795	418.905	2.3599	-14641.2	-14637.2	50	3	33	50ab-3
174	209	-36.6246	431.516	2.4595	-15197.1	-15179.9	50	3	33	50ab-3
175	208	-37.8064	446.239	2.57271	-15701.4	-15665.8	50	3	33	50ab-3
176	207	-38.8665	464.178	2.70647	-16098.8	-15898.6	50	3	33	50ab-3
177	206	-38.4382	485.036	2.85661	-15895.7	-15725.7	50	3	33	50ab-3
178	205	-36.9474	509.845	3.02824	-15182.7	-15098.4	50	3	33	50ab-3
179	204	-34.7097	536.736	3.20646	-14216.7	-13908.8	50	3	33	50ab-3
180	203	-30.3571	571.504	3.42599	-12327	-12285	50	3	33	50ab-3
181	202	-25.3579	613.071	3.67402	-10311.4	-10172.2	50	3	33	50ab-3
182	201	-19.5214	659.961	3.93719	-7878.18	-7504.19	50	3	33	50ab-3
183	200	-10.9116	717.349	4.2384	-4322.95	-5508.03	50	3	33	50ab-3
184	260	-0.0777329	322.72	1.50405	52.6109	33.7753	50	1	30	50a-1
185	259	-0.121279	323.219	1.50901	-3.89583	32.2357	50	1	30	50a-1
186	258	-0.028104	323.689	1.51368	47.9921	19.1161	50	1	30	50a-1
187	257	-0.082206	324.143	1.51817	13.2522	25.4937	50	1	30	50a-1
188	256	-0.0920247	324.594	1.52264	15.2369	10.5732	50	1	30	50a-1
189	255	-0.0699337	325.009	1.52675	3.23067	-18.7487	50	1	30	50a-1
190	254	-0.111827	325.414	1.53076	-74.7137	-53.934	50	1	30	50a-1
191	253	-0.103422	325.83	1.53487	-90.319	-76.7325	50	1	30	50a-1
192	252	-0.0751327	326.149	1.53801	-65.1648	-81.911	50	1	30	50a-1
193	251	-0.133232	326.516	1.54164	-90.2492	-103.852	50	1	30	50a-1
194	250	-0.185557	326.821	1.54464	-156.143	-165.761	50	1	30	50a-1
195	249	-0.288659	327.133	1.54772	-250.891	-217.408	50	1	30	50a-1
196	248	-0.264292	327.399	1.55033	-245.19	-261.28	50	1	30	50a-1
197	247	-0.316946	327.706	1.55335	-287.76	-301.021	50	1	30	50a-1
198	246	-0.419334	327.993	1.55617	-370.113	-382.958	50	1	30	50a-1
199	245	-0.566216	328.317	1.55934	-491.002	-477.412	50	1	30	50a-1
200	244	-0.627111	328.684	1.56294	-571.12	-543.091	50	1	30	50a-1
201	243	-0.657225	329.104	1.56706	-567.152	-559.879	50	1	30	50a-1
202	242	-0.630405	329.622	1.57213	-541.366	-571.484	50	1	30	50a-1
203	241	-0.773649	330.224	1.57802	-605.933	-583.622	50	1	30	50a-1
204	240	-0.778704	330.866	1.58428	-603.567	-640.196	50	1	30	50a-1
205	239	-0.917649	331.635	1.59176	-711.087	-689.866	50	1	30	50a-1
206	238	-0.966708	332.588	1.60102	-754.944	-785.506	50	1	30	50a-1
207	237	-1.15487	333.575	1.61059	-890.488	-918.111	50	1	30	50a-1
208	236	-1.41352	334.729	1.62174	-1108.9	-1081.1	50	1	30	50a-1
209	235	-1.59735	336.161	1.63554	-1243.92	-1252.6	50	1	30	50a-1
210	234	-1.78785	337.383	1.64728	-1404.97	-1414.05	50	1	30	50a-1
211	233	-2.02647	338.938	1.66216	-1593.25	-1567.78	50	1	30	50a-1
212	232	-2.23357	340.73	1.67924	-1705.12	-1713.9	50	1	30	50a-1
213	231	-2.40018	342.942	1.70023	-1843.34	-1856.41	50	1	30	50a-1
214	230	-2.62049	345.253	1.72203	-2020.78	-2030.29	50	1	30	50a-1
215	229	-2.85352	347.989	1.74768	-2226.75	-2197.58	50	1	30	50a-1
216	228	-2.97581	350.716	1.77308	-2345.2	-2336.23	50	1	30	50a-1
217	227	-3.08712	353.843	1.802	-2436.74	-2415.48	50	1	30	50a-1
218	226	-3.15141	357.011	1.83108	-2464.49	-2534.01	50	1	30	50a-1
219	225	-3.39393	360.284	1.86091	-2700.79	-2636.89	50	1	30	50a-1
220	224	-3.45071	363.32	1.88837	-2745.39	-2760.73	50	1	30	50a-1
221	223	-3.49881	366.365	1.91572	-2836.01	-2793.08	50	1	30	50a-1
222	222	-3.48863	369.237	1.94134	-2797.84	-2884.46	50	1	30	50a-1
223	221	-3.69772	372.373	1.96912	-3019.52	-2928.39	50	1	30	50a-1
224	220	-3.6914	375.407	1.99582	-2967.8	-3014.51	50	1	30	50a-1
225	219	-3.74759	378.271	2.02085	-3056.2	-3008.34	50	1	30	50a-1
226	218	-3.69834	381.306	2.0472	-3001.01	-3048.87	50	1	30	50a-1
227	217	-3.80307	384.526	2.07498	-3089.38	-3104.37	50	1	30	50a-1
228	216	-3.97848	387.797	2.10299	-3222.73	-3247.5	50	1	30	50a-1
229	215	-4.22788	391.729	2.1364	-3430.4	-3424.15	50	1	30	50a-1
230	214	-4.50634	396.175	2.17384	-3619.32	-3703.91	50	1	30	50a-1
231	213	-4.96127	401.015	2.2142	-4062.01	-4044.07	50	1	30	50a-1
232	212	-5.48819	406.59	2.26018	-4450.89	-4549.45	50	1	30	50a-1
233	211	-6.32224	413.992	2.32042	-5135.46	-5186.51	50	1	30	50a-1
234	210	-7.30855	422.216	2.38629	-5973.19	-6039.46	50	1	30	50a-1
235	209	-8.56317	432.241	2.46515	-7009.73	-6930.05	50	1	30	50a-1
236	208	-9.49185	443.863	2.55466	-7807.24	-7808.14	50	1	30	50a-1
237	207	-10.5583	457.97	2.66068	-8607.44	-8716.31	50	1	30	50a-1
238	206	-11.9696	474.189	2.77923	-9734.23	-9607.88	50	1	30	50a-1
239	205	-13.0872	493.265	2.91435	-10482	-10525.4	50	1	30	50a-1
240	204	-14.2216	513.73	3.05448	-11360	-11469.6	50	1	30	50a-1
241	203	-15.8526	539.827	3.22646	-12566.9	-12406.2	50	1	30	50a-1
242	202	-16.5604	570.65	3.42074	-13291.6	-13182.2	50	1	30	50a-1
243	201	-17.0394	605.072	3.62743	-13688	-13482.5	50	1	30	50a-1
244	200	-16.698	647.275	3.86761	-13467.9	-13541.3	50	1	30	50a-1
245	260	-0.104637	324.797	1.52463	30.1908	-0.769444	50	2	30	50a-2
246	259	-0.191832	325.319	1.5298	-62.69	-45.7851	50	2	30	50a-2
247	258	-0.211522	325.762	1.53418	-104.856	-93.253	50	2	30	50a-2
248	257	-0.232764	326.23	1.53879	-112.213	-84.9614	50	2	30	50a-2
249	256	-0.155687	326.693	1.54335	-37.815	-65.7983	50	2	30	50a-2
250	255	-0.130651	327.105	1.54741	-47.3671	-57.4942	50	2	30	50a-2
251	254	-0.126931	327.522	1.55151	-87.3004	-81.8516	50	2	30	50a-2
252	253	-0.128104	327.916	1.55539	-110.887	-123.62	50	2	30	50a-2
253	252	-0.204143	328.259	1.55876	-172.673	-147.408	50	2	30	50a-2
254	251	-0.215329	328.624	1.56233	-158.663	-169.819	50	2	30	50a-2
255	250	-0.211929	328.96	1.56563	-178.119	-185.155	50	2	30	50a-2
256	249	-0.250008	329.286	1.56882	-218.682	-202.571	50	2	30	50a-2
257	248	-0.223156	329.579	1.57168	-210.911	-209.239	50	2	30	50a-2
258	247	-0.209385	329.891	1.57474	-198.125	-212.402	50	2	30	50a-2
259	246	-0.249001	330.196	1.57771	-228.169	-238.958	50	2	30	50a-2
260	245	-0.325711	330.508	1.58075	-290.581	-308.131	50	2	30	50a-2
261	244	-0.42854	330.89	1.58448	-405.644	-377.394	50	2	30	50a-2
262	243	-0.499789	331.302	1.5885	-435.956	-438.472	50	2	30	50a-2
263	242	-0.549346	331.845	1.59378	-473.817	-498.374	50	2	30	50a-2
264	241	-0.74895	332.455	1.59971	-585.351	-590.175	50	2	30	50a-2
265	240	-0.908052	333.124	1.6062	-711.357	-702.037	50	2	30	50a-2
266	239	-1.03563	333.908	1.61378	-809.404	-784.469	50	2	30	50a-2
267	238	-1.05995	334.881	1.62319	-832.646	-880.813	50	2	30	50a-2
268	237	-1.28675	335.897	1.63299	-1000.39	-987.398	50	2	30	50a-2
269	236	-1.43783	337.054	1.6441	-1129.16	-1148.21	50	2	30	50a-2
270	235	-1.68276	338.494	1.6579	-1315.1	-1276.35	50	2	30	50a-2
271	234	-1.76362	339.697	1.66938	-1384.78	-1438.7	50	2	30	50a-2
272	233	-2.05405	341.231	1.68399	-1616.24	-1568.72	50	2	30	50a-2
273	232	-2.2336	343.055	1.70127	-1705.15	-1760.36	50	2	30	50a-2
274	231	-2.5398	345.235	1.72184	-1959.69	-1950.94	50	2	30	50a-2
275	230	-2.82115	347.494	1.74303	-2188	-2203.6	50	2	30	50a-2
276	229	-3.13716	350.215	1.7684	-2463.12	-2427.67	50	2	30	50a-2
277	228	-3.31984	352.94	1.79364	-2631.89	-2632.11	50	2	30	50a-2
278	227	-3.52462	356.068	1.82243	-2801.32	-2772.67	50	2	30	50a-2
279	226	-3.65577	359.216	1.85117	-2884.79	-2909.9	50	2	30	50a-2
280	225	-3.80528	362.411	1.88014	-3043.58	-3008.37	50	2	30	50a-2
281	224	-3.87233	365.494	1.90789	-3096.74	-3114.73	50	2	30	50a-2
282	223	-3.94025	368.563	1.93531	-3203.88	-3149.59	50	2	30	50a-2
283	222	-3.90901	371.49	1.96129	-3148.16	-3225.22	50	2	30	50a-2
284	221	-4.06265	374.67	1.98932	-3323.62	-3264.51	50	2	30	50a-2
285	220	-4.11612	377.716	2.01599	-3321.73	-3319.73	50	2	30	50a-2
286	219	-4.05676	380.625	2.04128	-3313.84	-3351.98	50	2	30	50a-2
287	218	-4.20155	383.711	2.06793	-3420.35	-3401.1	50	2	30	50a-2
288	217	-4.25873	386.922	2.09548	-3469.1	-3489.44	50	2	30	50a-2
289	216	-4.40586	390.17	2.12315	-3578.88	-3596.23	50	2	30	50a-2
290	215	-4.60025	394.017	2.15568	-3740.7	-3752.98	50	2	30	50a-2
291	214	-4.89037	398.379	2.19224	-3939.35	-3983.18	50	2	30	50a-2
292	213	-5.21026	403.145	2.2318	-4269.5	-4265.83	50	2	30	50a-2
293	212	-5.65349	408.605	2.27663	-4588.64	-4715.31	50	2	30	50a-2
294	211	-6.50503	415.776	2.33476	-5287.79	-5346.39	50	2	30	50a-2
295	210	-7.53603	423.754	2.39846	-6162.76	-6170.32	50	2	30	50a-2
296	209	-8.62399	433.465	2.47463	-7060.41	-7019.37	50	2	30	50a-2
297	208	-9.52508	444.721	2.56115	-7834.93	-7983.6	50	2	30	50a-2
298	207	-11.0959	458.225	2.66254	-9055.44	-9027.59	50	2	30	50a-2
299	206	-12.5194	473.823	2.77655	-10192.4	-10215	50	2	30	50a-2
300	205	-14.1853	492.097	2.90617	-11397	-11110	50	2	30	50a-2
301	204	-14.6783	511.697	3.04074	-11740.6	-11658	50	2	30	50a-2
302	203	-14.9761	536.685	3.2061	-11836.5	-12166.5	50	2	30	50a-2
303	202	-16.1173	566.079	3.39246	-12922.4	-12576.4	50	2	30	50a-2
304	201	-16.1783	599.007	3.59172	-12970.4	-12966	50	2	30	50a-2
305	200	-16.1426	639.36	3.82356	-13005.1	-12993.5	50	2	30	50a-2
306	260	-0.048721	321.762	1.49449	76.7875	78.2516	50	3	30	50a-3
307	259	-0.0191882	322.269	1.49955	81.1798	64.3759	50	3	30	50a-3
308	258	-0.0435022	322.74	1.50424	35.1602	70.0541	50	3	30	50a-3
309	257	0.0144779	323.179	1.50861	93.8221	113.942	50	3	30	50a-3
310	256	0.145105	323.631	1.5131	212.845	161.882	50	3	30	50a-3
311	255	0.140965	324.047	1.51723	178.98	179.131	50	3	30	50a-3
312	254	0.152511	324.41	1.52082	145.568	158.836	50	3	30	50a-3
313	253	0.187315	324.804	1.52472	151.962	141.299	50	3	30	50a-3
314	252	0.154705	325.127	1.52793	126.367	148.651	50	3	30	50a-3
315	251	0.176215	325.489	1.5315	167.623	125.931	50	3	30	50a-3
316	250	0.102378	325.789	1.53447	83.8033	84.4854	50	3	30	50a-3
317	249	0.0148458	326.08	1.53734	2.02958	7.59981	50	3	30	50a-3
318	248	-0.0457035	326.343	1.53993	-63.0334	-59.5298	50	3	30	50a-3
319	247	-0.112737	326.628	1.54274	-117.585	-111.565	50	3	30	50a-3
320	246	-0.160091	326.9	1.54542	-154.077	-167.973	50	3	30	50a-3
321	245	-0.255722	327.162	1.548	-232.257	-228.811	50	3	30	50a-3
322	244	-0.301887	327.494	1.55126	-300.1	-287.57	50	3	30	50a-3
323	243	-0.373067	327.87	1.55496	-330.354	-345.293	50	3	30	50a-3
324	242	-0.467276	328.339	1.55956	-405.425	-390.519	50	3	30	50a-3
325	241	-0.569462	328.902	1.56509	-435.777	-464.634	50	3	30	50a-3
326	240	-0.717662	329.495	1.57089	-552.699	-553.649	50	3	30	50a-3
327	239	-0.87131	330.19	1.57768	-672.471	-717.291	50	3	30	50a-3
328	238	-1.17282	331.077	1.58633	-926.704	-883.532	50	3	30	50a-3
329	237	-1.34799	331.971	1.59503	-1051.42	-1068.16	50	3	30	50a-3
330	236	-1.55446	333.02	1.60521	-1226.35	-1237.53	50	3	30	50a-3
331	235	-1.82641	334.321	1.6178	-1434.81	-1416.05	50	3	30	50a-3
332	234	-2.00627	335.444	1.62864	-1586.99	-1609.6	50	3	30	50a-3
333	233	-2.28297	336.873	1.64239	-1807	-1796.12	50	3	30	50a-3
334	232	-2.58067	338.553	1.65849	-1994.38	-1986.31	50	3	30	50a-3
335	231	-2.77725	340.616	1.67817	-2157.56	-2183.26	50	3	30	50a-3
336	230	-3.07298	342.786	1.69876	-2397.85	-2406.83	50	3	30	50a-3
337	229	-3.37949	345.382	1.72324	-2665.06	-2616.53	50	3	30	50a-3
338	228	-3.50557	347.974	1.74754	-2786.67	-2813.63	50	3	30	50a-3
339	227	-3.75002	350.943	1.77519	-2989.15	-2948.66	50	3	30	50a-3
340	226	-3.87823	353.945	1.80294	-3070.18	-3077.83	50	3	30	50a-3
341	225	-3.96198	357.049	1.83144	-3174.16	-3177.23	50	3	30	50a-3
342	224	-4.10107	359.919	1.85759	-3287.35	-3301.43	50	3	30	50a-3
343	223	-4.22694	362.789	1.88358	-3442.78	-3412.35	50	3	30	50a-3
344	222	-4.33953	365.508	1.90804	-3506.93	-3526.96	50	3	30	50a-3
345	221	-4.4317	368.498	1.93476	-3631.17	-3597.07	50	3	30	50a-3
346	220	-4.51378	371.402	1.96055	-3653.11	-3674.71	50	3	30	50a-3
347	219	-4.56795	374.129	1.9846	-3739.84	-3682.98	50	3	30	50a-3
348	218	-4.4843	377.005	2.00981	-3655.98	-3719.68	50	3	30	50a-3
349	217	-4.61167	380.072	2.03652	-3763.22	-3713.87	50	3	30	50a-3
350	216	-4.5781	383.221	2.06375	-3722.41	-3796.16	50	3	30	50a-3
351	215	-4.79484	386.99	2.0961	-3902.86	-3935.76	50	3	30	50a-3
352	214	-5.18156	391.221	2.1321	-4182.01	-4233.67	50	3	30	50a-3
353	213	-5.62622	395.882	2.17139	-4616.13	-4647.65	50	3	30	50a-3
354	212	-6.32091	401.242	2.21608	-5144.82	-5162.74	50	3	30	50a-3
355	211	-7.0324	408.365	2.27471	-5727.26	-5762.71	50	3	30	50a-3
356	210	-7.83999	416.264	2.33873	-6416.06	-6462.66	50	3	30	50a-3
357	209	-8.8451	425.841	2.41499	-7244.67	-7266.22	50	3	30	50a-3
358	208	-9.88869	436.937	2.50156	-8137.94	-8131.99	50	3	30	50a-3
359	207	-11.0454	450.391	2.60407	-9013.36	-9045.46	50	3	30	50a-3
360	206	-12.2706	465.823	2.71852	-9985.07	-9948.13	50	3	30	50a-3
361	205	-13.524	483.939	2.84886	-10846	-10865.7	50	3	30	50a-3
362	204	-14.709	503.377	2.9842	-11766.1	-11720.7	50	3	30	50a-3
363	203	-15.8324	528.175	3.15057	-12550.1	-12367.1	50	3	30	50a-3
364	202	-15.9526	557.449	3.33866	-12785.1	-12644.5	50	3	30	50a-3
365	201	-15.7316	590.188	3.53932	-12598.2	-12432.7	50	3	30	50a-3
366	200	-14.8341	630.331	3.77283	-11914.7	-12142.5	50	3	30	50a-3
367	260	0.0521061	319.634	1.4732	160.81	190.695	50	1	0.3	50b3-1
368	259	0.183952	320.174	1.47862	250.463	217.147	50	1	0.3	50b3-1
369	258	0.202505	320.679	1.48368	240.166	256.976	50	1	0.3	50b3-1
370	257	0.23825	321.169	1.48857	280.299	267.119	50	1	0.3	50b3-1
371	256	0.226763	321.663	1.4935	280.893	245.515	50	1	0.3	50b3-1
372	255	0.136614	322.117	1.49804	175.354	198.69	50	1	0.3	50b3-1
373	254	0.145616	322.545	1.5023	139.822	113.781	50	1	0.3	50b3-1
374	253	0.0363624	322.978	1.50661	26.168	28.1106	50	1	0.3	50b3-1
375	252	-0.094925	323.343	1.51024	-81.6584	-60.4046	50	1	0.3	50b3-1
376	251	-0.175801	323.719	1.51398	-125.723	-71.1855	50	1	0.3	50b3-1
377	250	-0.0055956	324.033	1.51709	-6.17473	-59.5042	50	1	0.3	50b3-1
378	249	-0.0435271	324.341	1.52014	-46.6145	-19.3059	50	1	0.3	50b3-1
379	248	0.0237823	324.627	1.52298	-5.12858	-46.4059	50	1	0.3	50b3-1
380	247	-0.0766038	324.908	1.52576	-87.4745	-60.4503	50	1	0.3	50b3-1
381	246	-0.0816958	325.17	1.52835	-88.7477	-106.646	50	1	0.3	50b3-1
382	245	-0.149473	325.446	1.53108	-143.716	-153.568	50	1	0.3	50b3-1
383	244	-0.215655	325.777	1.53435	-228.24	-231.895	50	1	0.3	50b3-1
384	243	-0.365116	326.137	1.5379	-323.728	-328.754	50	1	0.3	50b3-1
385	242	-0.50192	326.592	1.54239	-434.295	-410.999	50	1	0.3	50b3-1
386	241	-0.616497	327.143	1.54781	-474.973	-488.168	50	1	0.3	50b3-1
387	240	-0.720707	327.732	1.55361	-555.236	-565.552	50	1	0.3	50b3-1
388	239	-0.864079	328.431	1.56046	-666.445	-675.406	50	1	0.3	50b3-1
389	238	-1.02622	329.292	1.5689	-804.537	-805.068	50	1	0.3	50b3-1
390	237	-1.21935	330.171	1.5775	-944.221	-953.087	50	1	0.3	50b3-1
391	236	-1.41544	331.193	1.58746	-1110.5	-1101.01	50	1	0.3	50b3-1
392	235	-1.60261	332.398	1.59918	-1248.31	-1264.38	50	1	0.3	50b3-1
393	234	-1.8231	333.362	1.60853	-1434.35	-1459.81	50	1	0.3	50b3-1
394	233	-2.15069	334.527	1.6198	-1696.77	-1640.98	50	1	0.3	50b3-1
395	232	-2.33761	335.762	1.6317	-1791.83	-1862.19	50	1	0.3	50b3-1
396	231	-2.70574	337.158	1.64513	-2097.97	-2060.18	50	1	0.3	50b3-1
397	230	-2.94446	338.51	1.65807	-2290.75	-2295.93	50	1	0.3	50b3-1
398	229	-3.18028	340.002	1.67232	-2499.05	-2497.95	50	1	0.3	50b3-1
399	228	-3.40641	341.436	1.68595	-2704.03	-2688.65	50	1	0.3	50b3-1
400	227	-3.59846	343.045	1.70121	-2862.85	-2843.84	50	1	0.3	50b3-1
401	226	-3.7516	344.731	1.71711	-2964.65	-2990.84	50	1	0.3	50b3-1
402	225	-3.92701	346.491	1.73366	-3145.02	-3100.69	50	1	0.3	50b3-1
403	224	-3.98711	348.227	1.74991	-3192.39	-3225.41	50	1	0.3	50b3-1
404	223	-4.10218	350.072	1.76709	-3338.82	-3342.81	50	1	0.3	50b3-1
405	222	-4.32788	351.986	1.78485	-3497.22	-3509.07	50	1	0.3	50b3-1
406	221	-4.5037	354.26	1.80584	-3691.17	-3611.21	50	1	0.3	50b3-1
407	220	-4.50435	356.685	1.8281	-3645.26	-3658.13	50	1	0.3	50b3-1
408	219	-4.44571	359.164	1.85073	-3637.97	-3664.96	50	1	0.3	50b3-1
409	218	-4.5511	362.011	1.87655	-3711.64	-3720.53	50	1	0.3	50b3-1
410	217	-4.6702	365.213	1.90539	-3811.99	-3795.34	50	1	0.3	50b3-1
411	216	-4.74606	368.618	1.93583	-3862.38	-3847.34	50	1	0.3	50b3-1
412	215	-4.75259	372.789	1.9728	-3867.65	-3942.1	50	1	0.3	50b3-1
413	214	-5.07869	377.573	2.01477	-4096.28	-4120.17	50	1	0.3	50b3-1
414	213	-5.36274	382.8	2.06012	-4396.57	-4412.11	50	1	0.3	50b3-1
415	212	-5.83932	388.796	2.11151	-4743.5	-4875.87	50	1	0.3	50b3-1
416	211	-6.74473	396.675	2.17803	-5487.54	-5475.52	50	1	0.3	50b3-1
417	210	-7.57534	405.312	2.24969	-6195.51	-6292.48	50	1	0.3	50b3-1
418	209	-8.78476	415.737	2.33449	-7194.39	-7249.15	50	1	0.3	50b3-1
419	208	-10.1522	427.736	2.42991	-8357.53	-8304.29	50	1	0.3	50b3-1
420	207	-11.4625	442.27	2.54251	-9360.94	-9388.62	50	1	0.3	50b3-1
421	206	-12.8254	459.054	2.66872	-10447.4	-10482	50	1	0.3	50b3-1
422	205	-14.4739	478.851	2.81267	-11637.5	-11540.8	50	1	0.3	50b3-1
423	204	-15.6347	500.342	2.96336	-12537.6	-12611.9	50	1	0.3	50b3-1
424	203	-17.1651	528.043	3.1497	-13660.7	-13455.7	50	1	0.3	50b3-1
425	202	-17.613	561.092	3.36147	-14168.8	-14091.1	50	1	0.3	50b3-1
426	201	-17.9465	598.268	3.58738	-14443.9	-14915.9	50	1	0.3	50b3-1
427	200	-19.8984	643.929	3.84907	-16134.9	-15571.3	50	1	0.3	50b3-1
428	260	0.0624514	319.275	1.4696	169.431	140.419	50	2	0.3	50b3-2
429	259	-0.017732	319.806	1.47493	82.3933	109.058	50	2	0.3	50b3-2
430	258	0.00472323	320.313	1.48001	75.3481	94.8125	50	2	0.3	50b3-2
431	257	0.0539265	320.824	1.48512	126.696	111.292	50	2	0.3	50b3-2
432	256	0.0478907	321.311	1.49	131.833	131.306	50	2	0.3	50b3-2
433	255	0.0886562	321.768	1.49455	135.389	113.627	50	2	0.3	50b3-2
434	254	0.0662189	322.188	1.49874	73.6578	111.53	50	2	0.3	50b3-2
435	253	0.155611	322.63	1.50315	125.542	124.698	50	2	0.3	50b3-2
436	252	0.212938	322.988	1.50671	174.894	140.814	50	2	0.3	50b3-2
437	251	0.121474	323.338	1.51018	122.006	129.252	50	2	0.3	50b3-2
438	250	0.110841	323.657	1.51335	90.8558	98.659	50	2	0.3	50b3-2
439	249	0.112149	323.958	1.51634	83.1156	74.8399	50	2	0.3	50b3-2
440	248	0.0905947	324.201	1.51875	50.5484	46.5283	50	2	0.3	50b3-2
441	247	0.0354708	324.497	1.52169	5.921	13.6213	50	2	0.3	50b3-2
442	246	0.00607503	324.765	1.52434	-15.6054	-29.0397	50	2	0.3	50b3-2
443	245	-0.0699356	325.048	1.52714	-77.4347	-82.8696	50	2	0.3	50b3-2
444	244	-0.128449	325.371	1.53034	-155.569	-136.262	50	2	0.3	50b3-2
445	243	-0.18758	325.699	1.53358	-175.781	-202.009	50	2	0.3	50b3-2
446	242	-0.310377	326.145	1.53798	-274.676	-232.449	50	2	0.3	50b3-2
447	241	-0.342797	326.677	1.54323	-246.89	-271.623	50	2	0.3	50b3-2
448	240	-0.406389	327.221	1.54858	-293.305	-323.643	50	2	0.3	50b3-2
449	239	-0.581228	327.872	1.55498	-430.736	-414.511	50	2	0.3	50b3-2
450	238	-0.684166	328.682	1.56293	-519.492	-537.92	50	2	0.3	50b3-2
451	237	-0.882524	329.529	1.57122	-663.533	-654.112	50	2	0.3	50b3-2
452	236	-1.01801	330.483	1.58054	-779.309	-801.666	50	2	0.3	50b3-2
453	235	-1.25923	331.615	1.59157	-962.155	-973.234	50	2	0.3	50b3-2
454	234	-1.51577	332.529	1.60045	-1178.24	-1149.22	50	2	0.3	50b3-2
455	233	-1.68328	333.633	1.61115	-1307.26	-1282.28	50	2	0.3	50b3-2
456	232	-1.82101	334.808	1.62251	-1361.33	-1401.29	50	2	0.3	50b3-2
457	231	-2.0305	336.134	1.63528	-1535.27	-1500.37	50	2	0.3	50b3-2
458	230	-2.12098	337.407	1.64752	-1604.52	-1650.49	50	2	0.3	50b3-2
459	229	-2.35544	338.87	1.66151	-1811.69	-1810.36	50	2	0.3	50b3-2
460	228	-2.5794	340.259	1.67476	-2014.86	-1987.18	50	2	0.3	50b3-2
461	227	-2.72503	341.804	1.68944	-2134.99	-2159.1	50	2	0.3	50b3-2
462	226	-2.98697	343.402	1.70457	-2327.46	-2325.04	50	2	0.3	50b3-2
463	225	-3.1682	345.106	1.72065	-2512.68	-2476.9	50	2	0.3	50b3-2
464	224	-3.26493	346.778	1.73635	-2590.57	-2623.11	50	2	0.3	50b3-2
465	223	-3.41491	348.566	1.75307	-2766.09	-2722.61	50	2	0.3	50b3-2
466	222	-3.50461	350.402	1.77016	-2811.16	-2809.61	50	2	0.3	50b3-2
467	221	-3.49618	352.612	1.79064	-2851.57	-2854.22	50	2	0.3	50b3-2
468	220	-3.60995	354.965	1.81233	-2899.92	-2928.07	50	2	0.3	50b3-2
469	219	-3.71942	357.392	1.83457	-3032.73	-3011.11	50	2	0.3	50b3-2
470	218	-3.81793	360.128	1.85949	-3100.67	-3059.02	50	2	0.3	50b3-2
471	217	-3.74822	363.21	1.88737	-3043.68	-3116.63	50	2	0.3	50b3-2
472	216	-3.95787	366.505	1.91697	-3205.55	-3167.25	50	2	0.3	50b3-2
473	215	-4.01442	370.539	1.9529	-3252.51	-3276.21	50	2	0.3	50b3-2
474	214	-4.20782	375.145	1.99352	-3370.55	-3435.34	50	2	0.3	50b3-2
475	213	-4.50639	380.159	2.03727	-3682.94	-3657.62	50	2	0.3	50b3-2
476	212	-4.85037	385.919	2.08693	-3919.37	-4033.29	50	2	0.3	50b3-2
477	211	-5.55674	393.497	2.15134	-4497.54	-4525.21	50	2	0.3	50b3-2
478	210	-6.33119	401.772	2.22047	-5158.72	-5161.26	50	2	0.3	50b3-2
479	209	-7.14452	411.74	2.30219	-5827.52	-5954.24	50	2	0.3	50b3-2
480	208	-8.37493	423.225	2.3943	-6876.48	-6887.08	50	2	0.3	50b3-2
481	207	-9.77806	437.09	2.50274	-7957.24	-7949.07	50	2	0.3	50b3-2
482	206	-11.1047	453.083	2.62427	-9013.48	-8979.4	50	2	0.3	50b3-2
483	205	-12.4698	471.91	2.76279	-9967.46	-9912.64	50	2	0.3	50b3-2
484	204	-13.498	492.289	2.90755	-10757	-10675.5	50	2	0.3	50b3-2
485	203	-14.3347	518.565	3.0869	-11302	-11229.4	50	2	0.3	50b3-2
486	202	-14.5655	549.865	3.29075	-11629.2	-11360.7	50	2	0.3	50b3-2
487	201	-13.9948	585.152	3.50908	-11150.9	-11385.8	50	2	0.3	50b3-2
488	200	-14.1893	628.472	3.7623	-11377.3	-11301.8	50	2	0.3	50b3-2
489	260	-0.139146	319.261	1.46946	1.43333	-37.2878	50	3	0.3	50b3-3
490	259	-0.25428	319.818	1.47504	-114.73	-94.136	50	3	0.3	50b3-3
491	258	-0.288628	320.318	1.48006	-169.111	-161.929	50	3	0.3	50b3-3
492	257	-0.340443	320.829	1.48518	-201.945	-189.658	50	3	0.3	50b3-3
493	256	-0.347809	321.337	1.49025	-197.917	-192.453	50	3	0.3	50b3-3
494	255	-0.286808	321.806	1.49494	-177.498	-207.741	50	3	0.3	50b3-3
495	254	-0.319541	322.226	1.49912	-247.809	-240.139	50	3	0.3	50b3-3
496	253	-0.349171	322.684	1.50368	-295.11	-284.432	50	3	0.3	50b3-3
497	252	-0.369387	323.062	1.50744	-310.377	-286.273	50	3	0.3	50b3-3
498	251	-0.328933	323.479	1.51159	-253.333	-298.689	50	3	0.3	50b3-3
499	250	-0.397013	323.823	1.515	-332.356	-326.933	50	3	0.3	50b3-3
500	249	-0.461721	324.159	1.51833	-395.109	-392.599	50	3	0.3	50b3-3
501	248	-0.510461	324.451	1.52123	-450.331	-458.788	50	3	0.3	50b3-3
502	247	-0.608742	324.773	1.52442	-530.923	-494.395	50	3	0.3	50b3-3
503	246	-0.577514	325.058	1.52724	-501.93	-516.841	50	3	0.3	50b3-3
504	245	-0.59822	325.35	1.53013	-517.672	-532.272	50	3	0.3	50b3-3
505	244	-0.634424	325.696	1.53355	-577.214	-557.882	50	3	0.3	50b3-3
506	243	-0.671154	326.09	1.53743	-578.76	-598.834	50	3	0.3	50b3-3
507	242	-0.7494	326.569	1.54216	-640.528	-626.049	50	3	0.3	50b3-3
508	241	-0.837158	327.149	1.54787	-658.857	-705.708	50	3	0.3	50b3-3
509	240	-1.03571	327.777	1.55405	-817.739	-823.142	50	3	0.3	50b3-3
510	239	-1.25574	328.502	1.56116	-992.829	-987.277	50	3	0.3	50b3-3
511	238	-1.44229	329.415	1.57011	-1151.26	-1163.84	50	3	0.3	50b3-3
512	237	-1.70319	330.349	1.57923	-1347.42	-1337.81	50	3	0.3	50b3-3
513	236	-1.90052	331.418	1.58965	-1514.73	-1507.41	50	3	0.3	50b3-3
514	235	-2.09674	332.687	1.60198	-1660.08	-1689.53	50	3	0.3	50b3-3
515	234	-2.37443	333.699	1.61179	-1893.79	-1870.33	50	3	0.3	50b3-3
516	233	-2.58311	334.91	1.62349	-2057.12	-2063.98	50	3	0.3	50b3-3
517	232	-2.87667	336.214	1.63605	-2241.04	-2282.16	50	3	0.3	50b3-3
518	231	-3.24616	337.668	1.65002	-2548.32	-2526.83	50	3	0.3	50b3-3
519	230	-3.5449	339.077	1.6635	-2791.12	-2788.65	50	3	0.3	50b3-3
520	229	-3.81323	340.652	1.67851	-3026.51	-3021.68	50	3	0.3	50b3-3
521	228	-4.05846	342.128	1.69252	-3247.41	-3242.72	50	3	0.3	50b3-3
522	227	-4.30813	343.81	1.70843	-3454.24	-3423.2	50	3	0.3	50b3-3
523	226	-4.47554	345.537	1.7247	-3567.93	-3578.68	50	3	0.3	50b3-3
524	225	-4.60963	347.387	1.74205	-3713.87	-3707.07	50	3	0.3	50b3-3
525	224	-4.76352	349.189	1.75888	-3839.39	-3843.03	50	3	0.3	50b3-3
526	223	-4.8666	351.12	1.77683	-3975.83	-3935.42	50	3	0.3	50b3-3
527	222	-4.92047	353.128	1.79541	-3991.04	-4010.01	50	3	0.3	50b3-3
528	221	-4.95007	355.542	1.81763	-4063.14	-4051.21	50	3	0.3	50b3-3
529	220	-5.04937	358.117	1.84119	-4099.44	-4128.89	50	3	0.3	50b3-3
530	219	-5.14907	360.728	1.86494	-4224.1	-4168.62	50	3	0.3	50b3-3
531	218	-5.1159	363.714	1.89192	-4182.31	-4198.06	50	3	0.3	50b3-3
532	217	-5.12114	367.058	1.92191	-4187.78	-4238.41	50	3	0.3	50b3-3
533	216	-5.32538	370.628	1.95369	-4345.15	-4355.98	50	3	0.3	50b3-3
534	215	-5.55341	374.977	1.99205	-4535.01	-4544.54	50	3	0.3	50b3-3
535	214	-5.86731	379.96	2.03554	-4753.46	-4724.2	50	3	0.3	50b3-3
536	213	-5.94783	385.392	2.08241	-4884.14	-4967.68	50	3	0.3	50b3-3
537	212	-6.46566	391.633	2.13559	-5265.45	-5432.23	50	3	0.3	50b3-3
538	211	-7.53621	399.799	2.2041	-6147.1	-6110.59	50	3	0.3	50b3-3
539	210	-8.4438	408.79	2.27818	-6919.23	-6974.58	50	3	0.3	50b3-3
540	209	-9.58037	419.612	2.36555	-7857.4	-7544.67	50	3	0.3	50b3-3
541	260	-0.108926	321.059	1.48748	13.3083	8.87806	50	1	33	50pab-1
542	259	-0.116562	321.543	1.49231	0.0175	-0.0839583	50	1	33	50pab-1
543	258	-0.118281	321.977	1.49664	-13.5777	-14.7354	50	1	33	50pab-1
544	257	-0.171659	322.413	1.50099	-30.646	-27.5748	50	1	33	50pab-1
545	256	-0.202711	322.859	1.50543	-38.5008	-34.9992	50	1	33	50pab-1
546	255	-0.159852	323.271	1.50952	-35.8506	-53.4428	50	1	33	50pab-1
547	254	-0.228515	323.654	1.51332	-85.9769	-70.254	50	1	33	50pab-1
548	253	-0.208482	324.051	1.51726	-88.9345	-92.7166	50	1	33	50pab-1
549	252	-0.244707	324.38	1.52053	-103.238	-89.4418	50	1	33	50pab-1
550	251	-0.207699	324.738	1.52407	-76.1525	-75.9384	50	1	33	50pab-1
551	250	-0.114404	325.045	1.52711	-48.4242	-71.5538	50	1	33	50pab-1
552	249	-0.203793	325.342	1.53005	-90.0847	-94.2787	50	1	33	50pab-1
553	248	-0.316449	325.614	1.53273	-144.327	-139.822	50	1	33	50pab-1
554	247	-0.415766	325.916	1.53572	-185.055	-197.158	50	1	33	50pab-1
555	246	-0.604217	326.201	1.53853	-262.091	-268.606	50	1	33	50pab-1
556	245	-0.837827	326.502	1.5415	-358.672	-376.753	50	1	33	50pab-1
557	244	-1.16456	326.886	1.54529	-509.497	-520.376	50	1	33	50pab-1
558	243	-1.63974	327.342	1.54977	-692.957	-719.527	50	1	33	50pab-1
559	242	-2.27547	327.934	1.55559	-956.127	-950.627	50	1	33	50pab-1
560	241	-2.93324	328.624	1.56236	-1202.8	-1225.79	50	1	33	50pab-1
561	240	-3.6987	329.394	1.5699	-1518.45	-1561.61	50	1	33	50pab-1
562	239	-4.77696	330.333	1.57908	-1963.59	-1993.93	50	1	33	50pab-1
563	238	-6.06019	331.513	1.59058	-2499.76	-2529.43	50	1	33	50pab-1
564	237	-7.58614	332.716	1.60227	-3124.94	-3170.81	50	1	33	50pab-1
565	236	-9.41343	334.198	1.61661	-3887.75	-3921.42	50	1	33	50pab-1
566	235	-11.5084	335.999	1.63399	-4751.56	-4740.44	50	1	33	50pab-1
567	234	-13.4987	337.541	1.6488	-5582.01	-5650.42	50	1	33	50pab-1
568	233	-15.997	339.514	1.66767	-6617.68	-6623.48	50	1	33	50pab-1
569	232	-18.5972	341.761	1.68904	-7670.74	-7720.13	50	1	33	50pab-1
570	231	-21.4809	344.43	1.71428	-8871.97	-8853.16	50	1	33	50pab-1
571	230	-24.2358	347.169	1.74001	-10016.8	-10039.9	50	1	33	50pab-1
572	229	-27.1356	350.384	1.76999	-11230.9	-11212.4	50	1	33	50pab-1
573	228	-29.8965	353.531	1.79913	-12389.6	-12354.6	50	1	33	50pab-1
574	227	-32.4273	357.089	1.8318	-13443.4	-13407.5	50	1	33	50pab-1
575	226	-34.7288	360.665	1.86437	-14389.5	-14355.3	50	1	33	50pab-1
576	225	-36.7118	364.321	1.89738	-15232.8	-15185.8	50	1	33	50pab-1
577	224	-38.4007	367.728	1.9279	-15935.2	-15868.6	50	1	33	50pab-1
578	223	-39.5464	371.139	1.95821	-16437.8	-16383	50	1	33	50pab-1
579	222	-40.3933	374.373	1.98675	-16775.9	-16743.6	50	1	33	50pab-1
580	221	-40.9155	377.819	2.01692	-17017.2	-16943.6	50	1	33	50pab-1
581	220	-41.0207	381.193	2.04623	-17037.8	-17009.3	50	1	33	50pab-1
582	219	-40.8152	384.355	2.07351	-16972.9	-16920.4	50	1	33	50pab-1
583	218	-40.298	387.723	2.10236	-16750.4	-16756.4	50	1	33	50pab-1
584	217	-39.8059	391.275	2.13256	-16545.9	-16591.1	50	1	33	50pab-1
585	216	-39.6562	394.954	2.16359	-16477.1	-16457	50	1	33	50pab-1
586	215	-39.3465	399.421	2.20096	-16348	-16374.1	50	1	33	50pab-1
587	214	-39.2766	404.529	2.24325	-16297.3	-16376.1	50	1	33	50pab-1
588	213	-39.6461	410.171	2.28944	-16483	-16584.1	50	1	33	50pab-1
589	212	-40.8798	416.781	2.34289	-16971.9	-16980.5	50	1	33	50pab-1
590	211	-42.1273	425.676	2.41369	-17486.5	-17507.7	50	1	33	50pab-1
591	210	-43.4961	435.669	2.49176	-18064.7	-18041.2	50	1	33	50pab-1
592	209	-44.7248	447.902	2.5853	-18572.2	-18528.5	50	1	33	50pab-1
593	208	-45.5999	462.109	2.69127	-18948.6	-18778.6	50	1	33	50pab-1
594	207	-45.3852	479.362	2.81632	-18814.9	-18642.2	50	1	33	50pab-1
595	206	-43.88	499.286	2.95608	-18163.1	-17884.7	50	1	33	50pab-1
596	205	-40.5313	522.852	3.11542	-16676	-16480.5	50	1	33	50pab-1
597	204	-35.6353	548.345	3.28108	-14602.4	-14402	50	1	33	50pab-1
598	203	-29.3986	581.314	3.48588	-11927.6	-11768.9	50	1	33	50pab-1
599	202	-21.6743	620.892	3.71909	-8776.61	-8764.4	50	1	33	50pab-1
600	201	-14.0273	665.756	3.96861	-5588.97	-5640.93	50	1	33	50pab-1
601	200	-6.67383	721.152	4.25763	-2557.22	-3567.8	50	1	33	50pab-1
602	260	-0.234848	320.54	1.48229	-39.1592	-46.3276	50	1	33	50pa-1
603	259	-0.262199	321.048	1.48736	-60.6646	-58.2867	50	1	33	50pa-1
604	258	-0.265782	321.515	1.49203	-75.0365	-74.4623	50	1	33	50pa-1
605	257	-0.308555	321.972	1.49659	-87.686	-78.6048	50	1	33	50pa-1
606	256	-0.28573	322.446	1.50131	-73.0921	-72.8098	50	1	33	50pa-1
607	255	-0.212174	322.852	1.50536	-57.6515	-68.7854	50	1	33	50pa-1
608	254	-0.203641	323.234	1.50916	-75.6127	-68.9947	50	1	33	50pa-1
609	253	-0.171967	323.647	1.51326	-73.7199	-70.8332	50	1	33	50pa-1
610	252	-0.148536	323.972	1.51648	-63.1671	-46.2834	50	1	33	50pa-1
611	251	-0.0296444	324.339	1.52012	-1.96313	-19.8657	50	1	33	50pa-1
612	250	0.0150935	324.628	1.52299	5.53309	7.3135	50	1	33	50pa-1
613	249	0.0564996	324.916	1.52584	18.3705	-5.77086	50	1	33	50pa-1
614	248	-0.0689823	325.194	1.52859	-41.2162	-32.0146	50	1	33	50pa-1
615	247	-0.14731	325.485	1.53146	-73.1982	-71.3774	50	1	33	50pa-1
616	246	-0.214521	325.744	1.53402	-99.7177	-109.248	50	1	33	50pa-1
617	245	-0.348602	326.057	1.53711	-154.828	-168.016	50	1	33	50pa-1
618	244	-0.540573	326.409	1.54058	-249.503	-234.374	50	1	33	50pa-1
619	243	-0.693737	326.815	1.54458	-298.789	-291.815	50	1	33	50pa-1
620	242	-0.765933	327.316	1.54952	-327.153	-317.895	50	1	33	50pa-1
621	241	-0.833108	327.912	1.55538	-327.741	-340.652	50	1	33	50pa-1
622	240	-0.935372	328.539	1.56152	-367.062	-358.719	50	1	33	50pa-1
623	239	-0.979596	329.284	1.56883	-381.355	-408.859	50	1	33	50pa-1
624	238	-1.20836	330.18	1.57758	-478.16	-465.016	50	1	33	50pa-1
625	237	-1.37156	331.108	1.58663	-535.531	-549.131	50	1	33	50pa-1
626	236	-1.60372	332.199	1.59724	-633.7	-630.781	50	1	33	50pa-1
627	235	-1.84011	333.522	1.61007	-723.111	-721.067	50	1	33	50pa-1
628	234	-2.03722	334.635	1.62083	-806.39	-804.577	50	1	33	50pa-1
629	233	-2.23672	336.074	1.63471	-884.231	-887.271	50	1	33	50pa-1
630	232	-2.51828	337.731	1.65062	-971.192	-979.693	50	1	33	50pa-1
631	231	-2.78895	339.735	1.66977	-1083.66	-1066.89	50	1	33	50pa-1
632	230	-2.94553	341.86	1.68998	-1145.82	-1173.43	50	1	33	50pa-1
633	229	-3.27937	344.365	1.71366	-1290.81	-1266.65	50	1	33	50pa-1
634	228	-3.43351	346.866	1.73717	-1363.31	-1377.5	50	1	33	50pa-1
635	227	-3.71114	349.705	1.76368	-1478.38	-1467.7	50	1	33	50pa-1
636	226	-3.94144	352.609	1.79061	-1561.42	-1564.57	50	1	33	50pa-1
637	225	-4.12239	355.601	1.81817	-1653.92	-1643.9	50	1	33	50pa-1
638	224	-4.27552	358.379	1.84358	-1716.36	-1724.71	50	1	33	50pa-1
639	223	-4.42481	361.126	1.86855	-1803.84	-1783.46	50	1	33	50pa-1
640	222	-4.52364	363.777	1.89249	-1830.18	-1840.68	50	1	33	50pa-1
641	221	-4.60555	366.647	1.91824	-1888.02	-1862.67	50	1	33	50pa-1
642	220	-4.61763	369.484	1.94354	-1869.83	-1869.93	50	1	33	50pa-1
643	219	-4.52484	372.124	1.96693	-1851.96	-1863	50	1	33	50pa-1
644	218	-4.57845	374.949	1.99181	-1867.22	-1900.81	50	1	33	50pa-1
645	217	-4.85563	377.927	2.01786	-1983.26	-1955.8	50	1	33	50pa-1
646	216	-4.9518	381.003	2.04459	-2016.91	-2041.88	50	1	33	50pa-1
647	215	-5.21251	384.672	2.07623	-2125.46	-2112.01	50	1	33	50pa-1
648	214	-5.42794	388.841	2.11189	-2193.66	-2222.75	50	1	33	50pa-1
649	213	-5.72474	393.376	2.15031	-2349.12	-2364.69	50	1	33	50pa-1
650	212	-6.27022	398.632	2.19438	-2551.29	-2558.43	50	1	33	50pa-1
651	211	-6.8194	405.565	2.25177	-2774.88	-2777.76	50	1	33	50pa-1
652	210	-7.35775	413.291	2.31475	-3007.09	-3033.26	50	1	33	50pa-1
653	209	-8.11422	422.658	2.38981	-3317.8	-3393.65	50	1	33	50pa-1
654	208	-9.3777	433.464	2.47466	-3856.06	-3893.42	50	1	33	50pa-1
655	207	-11.0447	446.517	2.57482	-4506.39	-4452.13	50	1	33	50pa-1
656	206	-12.274	461.527	2.68699	-4993.95	-4958.83	50	1	33	50pa-1
657	205	-13.4116	479.134	2.81469	-5376.15	-5408.88	50	1	33	50pa-1
658	204	-14.6453	497.999	2.9472	-5856.53	-5816.34	50	1	33	50pa-1
659	203	-15.6915	522.083	3.11032	-6216.33	-6239	50	1	33	50pa-1
660	202	-16.5564	550.491	3.29472	-6644.15	-6409.26	50	1	33	50pa-1
661	201	-15.8953	582.289	3.49179	-6367.3	-6413.69	50	1	33	50pa-1
662	200	-15.4876	621.285	3.72134	-6229.62	-6275.51	50	1	33	50pa-1
663	260	-0.234848	320.54	1.48229	-39.1592	-46.3276	50	2	33	50pa-2
664	259	-0.262199	321.048	1.48736	-60.6646	-58.2867	50	2	33	50pa-2
665	258	-0.265782	321.515	1.49203	-75.0365	-74.4623	50	2	33	50pa-2
666	257	-0.308555	321.972	1.49659	-87.686	-78.6048	50	2	33	50pa-2
667	256	-0.28573	322.446	1.50131	-73.0921	-72.8098	50	2	33	50pa-2
668	255	-0.212174	322.852	1.50536	-57.6515	-68.7854	50	2	33	50pa-2
669	254	-0.203641	323.234	1.50916	-75.6127	-68.9947	50	2	33	50pa-2
670	253	-0.171967	323.647	1.51326	-73.7199	-70.8332	50	2	33	50pa-2
671	252	-0.148536	323.972	1.51648	-63.1671	-46.2834	50	2	33	50pa-2
672	251	-0.0296444	324.339	1.52012	-1.96313	-19.8657	50	2	33	50pa-2
673	250	0.0150935	324.628	1.52299	5.53309	7.3135	50	2	33	50pa-2
674	249	0.0564996	324.916	1.52584	18.3705	-5.77086	50	2	33	50pa-2
675	248	-0.0689823	325.194	1.52859	-41.2162	-32.0146	50	2	33	50pa-2
676	247	-0.14731	325.485	1.53146	-73.1982	-71.3774	50	2	33	50pa-2
677	246	-0.214521	325.744	1.53402	-99.7177	-109.248	50	2	33	50pa-2
678	245	-0.348602	326.057	1.53711	-154.828	-168.016	50	2	33	50pa-2
679	244	-0.540573	326.409	1.54058	-249.503	-234.374	50	2	33	50pa-2
680	243	-0.693737	326.815	1.54458	-298.789	-291.815	50	2	33	50pa-2
681	242	-0.765933	327.316	1.54952	-327.153	-317.895	50	2	33	50pa-2
682	241	-0.833108	327.912	1.55538	-327.741	-340.652	50	2	33	50pa-2
683	240	-0.935372	328.539	1.56152	-367.062	-358.719	50	2	33	50pa-2
684	239	-0.979596	329.284	1.56883	-381.355	-408.859	50	2	33	50pa-2
685	238	-1.20836	330.18	1.57758	-478.16	-465.016	50	2	33	50pa-2
686	237	-1.37156	331.108	1.58663	-535.531	-549.131	50	2	33	50pa-2
687	236	-1.60372	332.199	1.59724	-633.7	-630.781	50	2	33	50pa-2
688	235	-1.84011	333.522	1.61007	-723.111	-721.067	50	2	33	50pa-2
689	234	-2.03722	334.635	1.62083	-806.39	-804.577	50	2	33	50pa-2
690	233	-2.23672	336.074	1.63471	-884.231	-887.271	50	2	33	50pa-2
691	232	-2.51828	337.731	1.65062	-971.192	-979.693	50	2	33	50pa-2
692	231	-2.78895	339.735	1.66977	-1083.66	-1066.89	50	2	33	50pa-2
693	230	-2.94553	341.86	1.68998	-1145.82	-1173.43	50	2	33	50pa-2
694	229	-3.27937	344.365	1.71366	-1290.81	-1266.65	50	2	33	50pa-2
695	228	-3.43351	346.866	1.73717	-1363.31	-1377.5	50	2	33	50pa-2
696	227	-3.71114	349.705	1.76368	-1478.38	-1467.7	50	2	33	50pa-2
697	226	-3.94144	352.609	1.79061	-1561.42	-1564.57	50	2	33	50pa-2
698	225	-4.12239	355.601	1.81817	-1653.92	-1643.9	50	2	33	50pa-2
699	224	-4.27552	358.379	1.84358	-1716.36	-1724.71	50	2	33	50pa-2
700	223	-4.42481	361.126	1.86855	-1803.84	-1783.46	50	2	33	50pa-2
701	222	-4.52364	363.777	1.89249	-1830.18	-1840.68	50	2	33	50pa-2
702	221	-4.60555	366.647	1.91824	-1888.02	-1862.67	50	2	33	50pa-2
703	220	-4.61763	369.484	1.94354	-1869.83	-1869.93	50	2	33	50pa-2
704	219	-4.52484	372.124	1.96693	-1851.96	-1863	50	2	33	50pa-2
705	218	-4.57845	374.949	1.99181	-1867.22	-1900.81	50	2	33	50pa-2
706	217	-4.85563	377.927	2.01786	-1983.26	-1955.8	50	2	33	50pa-2
707	216	-4.9518	381.003	2.04459	-2016.91	-2041.88	50	2	33	50pa-2
708	215	-5.21251	384.672	2.07623	-2125.46	-2112.01	50	2	33	50pa-2
709	214	-5.42794	388.841	2.11189	-2193.66	-2222.75	50	2	33	50pa-2
710	213	-5.72474	393.376	2.15031	-2349.12	-2364.69	50	2	33	50pa-2
711	212	-6.27022	398.632	2.19438	-2551.29	-2558.43	50	2	33	50pa-2
712	211	-6.8194	405.565	2.25177	-2774.88	-2777.76	50	2	33	50pa-2
713	210	-7.35775	413.291	2.31475	-3007.09	-3033.26	50	2	33	50pa-2
714	209	-8.11422	422.658	2.38981	-3317.8	-3393.65	50	2	33	50pa-2
715	208	-9.3777	433.464	2.47466	-3856.06	-3893.42	50	2	33	50pa-2
716	207	-11.0447	446.517	2.57482	-4506.39	-4452.13	50	2	33	50pa-2
717	206	-12.274	461.527	2.68699	-4993.95	-4958.83	50	2	33	50pa-2
718	205	-13.4116	479.134	2.81469	-5376.15	-5408.88	50	2	33	50pa-2
719	204	-14.6453	497.999	2.9472	-5856.53	-5816.34	50	2	33	50pa-2
720	203	-15.6915	522.083	3.11032	-6216.33	-6239	50	2	33	50pa-2
721	202	-16.5564	550.491	3.29472	-6644.15	-6409.26	50	2	33	50pa-2
722	201	-15.8953	582.289	3.49179	-6367.3	-6413.69	50	2	33	50pa-2
723	200	-15.4876	621.285	3.72134	-6229.62	-6275.51	50	2	33	50pa-2
724	260	-0.111562	323.071	1.50753	12.21	19.3394	50	3	33	50pa-3
725	259	-0.0359683	323.573	1.51251	33.5982	15.645	50	3	33	50pa-3
726	258	-0.08299	324.05	1.51725	1.12688	6.56525	50	3	33	50pa-3
727	257	-0.134179	324.511	1.52182	-15.0293	6.16001	50	3	33	50pa-3
728	256	-0.032591	324.934	1.52601	32.3825	2.38488	50	3	33	50pa-3
729	255	-0.098287	325.406	1.53067	-10.1985	-4.72403	50	3	33	50pa-3
730	254	-0.109425	325.762	1.53419	-36.356	-31.8829	50	3	33	50pa-3
731	253	-0.112865	326.12	1.53773	-49.0941	-43.5982	50	3	33	50pa-3
732	252	-0.105762	326.492	1.5414	-45.3446	-42.2337	50	3	33	50pa-3
733	251	-0.102363	326.839	1.54481	-32.2625	-36.7812	50	3	33	50pa-3
734	250	-0.0767532	327.092	1.54731	-32.7364	-42.6275	50	3	33	50pa-3
735	249	-0.13851	327.432	1.55065	-62.8835	-55.0254	50	3	33	50pa-3
736	248	-0.136759	327.703	1.55332	-69.4565	-53.87	50	3	33	50pa-3
737	247	-0.0418828	327.976	1.556	-29.2702	-37.4447	50	3	33	50pa-3
738	246	-0.00785624	328.288	1.55906	-13.6074	-24.5148	50	3	33	50pa-3
739	245	-0.050614	328.608	1.56219	-30.6667	-36.2189	50	3	33	50pa-3
740	244	-0.0962852	328.949	1.56554	-64.3828	-59.8857	50	3	33	50pa-3
741	243	-0.179701	329.415	1.5701	-84.6078	-77.0041	50	3	33	50pa-3
742	242	-0.177618	330.013	1.57594	-82.0217	-96.8477	50	3	33	50pa-3
743	241	-0.343922	330.647	1.58213	-123.914	-141.895	50	3	33	50pa-3
744	240	-0.581826	331.286	1.58836	-219.751	-219.151	50	3	33	50pa-3
745	239	-0.817436	332.148	1.59675	-313.788	-325.466	50	3	33	50pa-3
746	238	-1.12364	333.159	1.60656	-442.86	-434.766	50	3	33	50pa-3
747	237	-1.40064	334.153	1.61617	-547.648	-563.085	50	3	33	50pa-3
748	236	-1.75983	335.366	1.62789	-698.746	-687.21	50	3	33	50pa-3
749	235	-2.06121	336.854	1.6422	-815.236	-821.327	50	3	33	50pa-3
750	234	-2.38188	338.044	1.65361	-949.999	-935.586	50	3	33	50pa-3
751	233	-2.61422	339.704	1.66947	-1041.52	-1036.77	50	3	33	50pa-3
752	232	-2.87254	341.586	1.68737	-1118.8	-1130.64	50	3	33	50pa-3
753	231	-3.14404	343.837	1.70868	-1231.61	-1229.17	50	3	33	50pa-3
754	230	-3.40457	346.226	1.73116	-1337.09	-1322.48	50	3	33	50pa-3
755	229	-3.53836	349.099	1.75803	-1398.73	-1432.17	50	3	33	50pa-3
756	228	-3.90721	351.865	1.78372	-1560.68	-1536.85	50	3	33	50pa-3
757	227	-4.12579	355.091	1.81347	-1651.15	-1631.57	50	3	33	50pa-3
758	226	-4.23291	358.367	1.84346	-1682.87	-1705.89	50	3	33	50pa-3
759	225	-4.43374	361.659	1.87336	-1783.65	-1788.34	50	3	33	50pa-3
760	224	-4.71264	364.755	1.90127	-1898.5	-1884.09	50	3	33	50pa-3
761	223	-4.8239	367.85	1.92898	-1970.13	-1934.8	50	3	33	50pa-3
762	222	-4.77709	370.739	1.95466	-1935.78	-1954.83	50	3	33	50pa-3
763	221	-4.77492	373.881	1.9824	-1958.59	-1959.31	50	3	33	50pa-3
764	220	-4.89058	376.931	2.00915	-1983.56	-2000.92	50	3	33	50pa-3
765	219	-5.0256	379.766	2.03384	-2060.61	-2027.99	50	3	33	50pa-3
766	218	-4.99267	382.778	2.05991	-2039.81	-2054.86	50	3	33	50pa-3
767	217	-5.04984	385.922	2.08694	-2064.18	-2062.65	50	3	33	50pa-3
768	216	-5.11268	389.078	2.11389	-2083.95	-2106.84	50	3	33	50pa-3
769	215	-5.32516	392.824	2.14564	-2172.4	-2158.88	50	3	33	50pa-3
770	214	-5.49186	397.115	2.1817	-2220.29	-2262.11	50	3	33	50pa-3
771	213	-5.83156	401.73	2.22011	-2393.62	-2387.96	50	3	33	50pa-3
772	212	-6.26703	407.055	2.26398	-2549.96	-2620.48	50	3	33	50pa-3
773	211	-7.16254	414.146	2.32164	-2917.86	-2957.1	50	3	33	50pa-3
774	210	-8.3091	422.058	2.38502	-3403.49	-3402.06	50	3	33	50pa-3
775	209	-9.47507	431.619	2.46028	-3884.82	-3919.15	50	3	33	50pa-3
776	208	-10.8491	442.722	2.54594	-4469.14	-4473.21	50	3	33	50pa-3
777	207	-12.387	456.223	2.64769	-5065.68	-5129.58	50	3	33	50pa-3
778	206	-14.3379	471.734	2.7615	-5853.91	-5797.95	50	3	33	50pa-3
779	205	-16.0471	489.958	2.89123	-6474.27	-6425	50	3	33	50pa-3
780	204	-17.262	509.503	3.02591	-6946.82	-6942.67	50	3	33	50pa-3
781	203	-18.5489	534.415	3.19137	-7406.92	-7335.82	50	3	33	50pa-3
782	202	-18.9794	563.731	3.37791	-7653.73	-7631.16	50	3	33	50pa-3
783	201	-19.4126	596.559	3.57725	-7832.84	-7559.37	50	3	33	50pa-3
784	200	-17.7962	636.781	3.80915	-7191.54	-7405.31	50	3	33	50pa-3
785	260	-0.0339555	324.547	1.52219	44.546	46.5967	50	2	33	50pab-2
786	259	0.00507109	325.015	1.52682	50.698	51.0797	50	2	33	50pab-2
787	258	0.0534939	325.448	1.53109	57.9952	61.5628	50	2	33	50pab-2
788	257	0.0842802	325.884	1.5354	75.9953	68.219	50	2	33	50pab-2
789	256	0.0592903	326.283	1.53934	70.6664	55.7849	50	2	33	50pab-2
790	255	-0.0241474	326.657	1.54302	20.693	28.06	50	2	33	50pab-2
791	254	-0.0394011	326.999	1.54639	-7.17942	-6.52107	50	2	33	50pab-2
792	253	-0.0744234	327.388	1.55022	-33.0768	-44.0793	50	2	33	50pab-2
793	252	-0.217691	327.708	1.55337	-91.9817	-82.5828	50	2	33	50pab-2
794	251	-0.319389	328.053	1.55676	-122.69	-128.252	50	2	33	50pab-2
795	250	-0.406391	328.362	1.55979	-170.085	-171.639	50	2	33	50pab-2
796	249	-0.520729	328.692	1.56303	-222.141	-217.013	50	2	33	50pab-2
797	248	-0.59121	328.987	1.56592	-258.811	-260.714	50	2	33	50pab-2
798	247	-0.694492	329.343	1.5694	-301.191	-314.413	50	2	33	50pab-2
799	246	-0.894966	329.652	1.57242	-383.236	-386.103	50	2	33	50pab-2
800	245	-1.11433	330.024	1.57606	-473.882	-510.33	50	2	33	50pab-2
801	244	-1.55906	330.465	1.58036	-673.872	-675.376	50	2	33	50pab-2
802	243	-2.08474	330.994	1.58552	-878.374	-929.103	50	2	33	50pab-2
803	242	-2.94492	331.664	1.59205	-1235.06	-1240.63	50	2	33	50pab-2
804	241	-3.90683	332.493	1.6001	-1608.46	-1623.73	50	2	33	50pab-2
805	240	-4.92084	333.422	1.6091	-2027.67	-2061.78	50	2	33	50pab-2
806	239	-6.18241	334.556	1.62008	-2549.19	-2606.43	50	2	33	50pab-2
807	238	-7.84262	335.977	1.63378	-3242.44	-3260.12	50	2	33	50pab-2
808	237	-9.65922	337.503	1.64844	-3988.72	-4039.01	50	2	33	50pab-2
809	236	-11.8089	339.369	1.66628	-4885.86	-4964.98	50	2	33	50pab-2
810	235	-14.5535	341.64	1.6879	-6020.36	-5988.23	50	2	33	50pab-2
811	234	-17.0422	343.58	1.70626	-7058.47	-7133.08	50	2	33	50pab-2
812	233	-20.0836	346.058	1.72959	-8320.43	-8356.7	50	2	33	50pab-2
813	232	-23.4463	348.886	1.75605	-9691.2	-9755.85	50	2	33	50pab-2
814	231	-27.2024	352.223	1.78704	-11255.9	-11224.3	50	2	33	50pab-2
815	230	-30.7371	355.617	1.81832	-12725.6	-12758.8	50	2	33	50pab-2
816	229	-34.489	359.564	1.85437	-14294.8	-14225.1	50	2	33	50pab-2
817	228	-37.7331	363.454	1.88958	-15654.8	-15663.2	50	2	33	50pab-2
818	227	-41.0593	367.813	1.92866	-17040.1	-16966.5	50	2	33	50pab-2
819	226	-43.8849	372.173	1.96736	-18204.5	-18177.6	50	2	33	50pab-2
820	225	-46.4448	376.62	2.00644	-19288.3	-19162.6	50	2	33	50pab-2
821	224	-48.1441	380.748	2.04238	-19994.9	-19976.1	50	2	33	50pab-2
822	223	-49.6438	384.83	2.07759	-20645.1	-20543.7	50	2	33	50pab-2
823	222	-50.5097	388.688	2.11059	-20991	-20963.9	50	2	33	50pab-2
824	221	-51.0878	392.881	2.14614	-21255.6	-21174.3	50	2	33	50pab-2
825	220	-51.193	396.961	2.18042	-21276.2	-21241.5	50	2	33	50pab-2
826	219	-50.9427	400.79	2.21233	-21192.7	-21182.7	50	2	33	50pab-2
827	218	-50.6874	404.906	2.24635	-21079.3	-21075.4	50	2	33	50pab-2
828	217	-50.3862	409.306	2.2824	-20954.3	-20969.7	50	2	33	50pab-2
829	216	-50.2126	413.867	2.31941	-20875.6	-20895.4	50	2	33	50pab-2
830	215	-50.1665	419.383	2.36372	-20856.3	-20882.3	50	2	33	50pab-2
831	214	-50.3592	425.737	2.41417	-20915	-20967.1	50	2	33	50pab-2
832	213	-50.7986	432.808	2.46956	-21129.9	-21205.3	50	2	33	50pab-2
833	212	-51.9173	441.161	2.53403	-21570.9	-21661	50	2	33	50pab-2
834	211	-53.6367	452.533	2.62015	-22282.1	-22329.4	50	2	33	50pab-2
835	210	-55.6653	465.434	2.71567	-23135.2	-23065.7	50	2	33	50pab-2
836	209	-57.2227	481.376	2.83067	-23779.7	-23769.3	50	2	33	50pab-2
837	208	-58.6666	500.145	2.962	-24393.1	-24317.6	50	2	33	50pab-2
838	207	-59.7016	523.242	3.11801	-24780.1	-24459.8	50	2	33	50pab-2
839	206	-58.3831	550.255	3.29322	-24206.1	-23950.2	50	2	33	50pab-2
840	205	-55.3838	582.62	3.49379	-22864.6	-22713.5	50	2	33	50pab-2
841	204	-51.1573	618.042	3.70273	-21069.9	-20386.4	50	2	33	50pab-2
842	203	-42.1118	664.173	3.96005	-17224.8	-17193.1	50	2	33	50pab-2
843	202	-32.4935	719.657	4.25008	-13284.6	-13495.4	50	2	33	50pab-2
844	201	-24.5581	782.165	4.55477	-9976.8	-9682	50	2	33	50pab-2
845	200	-14.4195	856.648	4.89171	-5784.58	-7181.99	50	2	33	50pab-2
846	260	-0.0339555	324.547	1.52219	44.546	46.5967	50	3	33	50pab-3
847	259	0.00507109	325.015	1.52682	50.698	51.0797	50	3	33	50pab-3
848	258	0.0534939	325.448	1.53109	57.9952	61.5628	50	3	33	50pab-3
849	257	0.0842802	325.884	1.5354	75.9953	68.219	50	3	33	50pab-3
850	256	0.0592903	326.283	1.53934	70.6664	55.7849	50	3	33	50pab-3
851	255	-0.0241474	326.657	1.54302	20.693	28.06	50	3	33	50pab-3
852	254	-0.0394011	326.999	1.54639	-7.17942	-6.52107	50	3	33	50pab-3
853	253	-0.0744234	327.388	1.55022	-33.0768	-44.0793	50	3	33	50pab-3
854	252	-0.217691	327.708	1.55337	-91.9817	-82.5828	50	3	33	50pab-3
855	251	-0.319389	328.053	1.55676	-122.69	-128.252	50	3	33	50pab-3
856	250	-0.406391	328.362	1.55979	-170.085	-171.639	50	3	33	50pab-3
857	249	-0.520729	328.692	1.56303	-222.141	-217.013	50	3	33	50pab-3
858	248	-0.59121	328.987	1.56592	-258.811	-260.714	50	3	33	50pab-3
859	247	-0.694492	329.343	1.5694	-301.191	-314.413	50	3	33	50pab-3
860	246	-0.894966	329.652	1.57242	-383.236	-386.103	50	3	33	50pab-3
861	245	-1.11433	330.024	1.57606	-473.882	-510.33	50	3	33	50pab-3
862	244	-1.55906	330.465	1.58036	-673.872	-675.376	50	3	33	50pab-3
863	243	-2.08474	330.994	1.58552	-878.374	-929.103	50	3	33	50pab-3
864	242	-2.94492	331.664	1.59205	-1235.06	-1240.63	50	3	33	50pab-3
865	241	-3.90683	332.493	1.6001	-1608.46	-1623.73	50	3	33	50pab-3
866	240	-4.92084	333.422	1.6091	-2027.67	-2061.78	50	3	33	50pab-3
867	239	-6.18241	334.556	1.62008	-2549.19	-2606.43	50	3	33	50pab-3
868	238	-7.84262	335.977	1.63378	-3242.44	-3260.12	50	3	33	50pab-3
869	237	-9.65922	337.503	1.64844	-3988.72	-4039.01	50	3	33	50pab-3
870	236	-11.8089	339.369	1.66628	-4885.86	-4964.98	50	3	33	50pab-3
871	235	-14.5535	341.64	1.6879	-6020.36	-5988.23	50	3	33	50pab-3
872	234	-17.0422	343.58	1.70626	-7058.47	-7133.08	50	3	33	50pab-3
873	233	-20.0836	346.058	1.72959	-8320.43	-8356.7	50	3	33	50pab-3
874	232	-23.4463	348.886	1.75605	-9691.2	-9755.85	50	3	33	50pab-3
875	231	-27.2024	352.223	1.78704	-11255.9	-11224.3	50	3	33	50pab-3
876	230	-30.7371	355.617	1.81832	-12725.6	-12758.8	50	3	33	50pab-3
877	229	-34.489	359.564	1.85437	-14294.8	-14225.1	50	3	33	50pab-3
878	228	-37.7331	363.454	1.88958	-15654.8	-15663.2	50	3	33	50pab-3
879	227	-41.0593	367.813	1.92866	-17040.1	-16966.5	50	3	33	50pab-3
880	226	-43.8849	372.173	1.96736	-18204.5	-18177.6	50	3	33	50pab-3
881	225	-46.4448	376.62	2.00644	-19288.3	-19162.6	50	3	33	50pab-3
882	224	-48.1441	380.748	2.04238	-19994.9	-19976.1	50	3	33	50pab-3
883	223	-49.6438	384.83	2.07759	-20645.1	-20543.7	50	3	33	50pab-3
884	222	-50.5097	388.688	2.11059	-20991	-20963.9	50	3	33	50pab-3
885	221	-51.0878	392.881	2.14614	-21255.6	-21174.3	50	3	33	50pab-3
886	220	-51.193	396.961	2.18042	-21276.2	-21241.5	50	3	33	50pab-3
887	219	-50.9427	400.79	2.21233	-21192.7	-21182.7	50	3	33	50pab-3
888	218	-50.6874	404.906	2.24635	-21079.3	-21075.4	50	3	33	50pab-3
889	217	-50.3862	409.306	2.2824	-20954.3	-20969.7	50	3	33	50pab-3
890	216	-50.2126	413.867	2.31941	-20875.6	-20895.4	50	3	33	50pab-3
891	215	-50.1665	419.383	2.36372	-20856.3	-20882.3	50	3	33	50pab-3
892	214	-50.3592	425.737	2.41417	-20915	-20967.1	50	3	33	50pab-3
893	213	-50.7986	432.808	2.46956	-21129.9	-21205.3	50	3	33	50pab-3
894	212	-51.9173	441.161	2.53403	-21570.9	-21661	50	3	33	50pab-3
895	211	-53.6367	452.533	2.62015	-22282.1	-22329.4	50	3	33	50pab-3
896	210	-55.6653	465.434	2.71567	-23135.2	-23065.7	50	3	33	50pab-3
897	209	-57.2227	481.376	2.83067	-23779.7	-23769.3	50	3	33	50pab-3
898	208	-58.6666	500.145	2.962	-24393.1	-24317.6	50	3	33	50pab-3
899	207	-59.7016	523.242	3.11801	-24780.1	-24459.8	50	3	33	50pab-3
900	206	-58.3831	550.255	3.29322	-24206.1	-23950.2	50	3	33	50pab-3
901	205	-55.3838	582.62	3.49379	-22864.6	-22713.5	50	3	33	50pab-3
902	204	-51.1573	618.042	3.70273	-21069.9	-20386.4	50	3	33	50pab-3
903	203	-42.1118	664.173	3.96005	-17224.8	-17193.1	50	3	33	50pab-3
904	202	-32.4935	719.657	4.25008	-13284.6	-13495.4	50	3	33	50pab-3
905	201	-24.5581	782.165	4.55477	-9976.8	-9682	50	3	33	50pab-3
906	200	-14.4195	856.648	4.89171	-5784.58	-7181.99	50	3	33	50pab-3

## Sheet: Figure 1C
	T [°C]	CD [mdeg]	HV [V]	Absorbance	MRE_corr [deg cm2 dmol-1 res-1]	smoothed_MRE	conc	number	peptides	fraction	Unnamed: 10	Unnamed: 11	series
0	5.06	-54.5243	349.761	1.7642	-22750.1	-22585.3	50	1	33	1			50ab-1
1	6.08	-54.4297	349.866	1.76518	-22583.5	-22470.3	50	1	33	0.993607			50ab-1
2	7.08	-53.6526	350.048	1.76688	-22259.5	-22293.9	50	1	33	0.983795	0	-4600.18	50ab-1
3	8.07	-53.0637	350.285	1.76908	-22008.6	-22034.9	50	1	33	0.969396	1	-22585.3	50ab-1
4	9.09	-52.2036	350.386	1.77001	-21867.7	-21757	50	1	33	0.953941			50ab-1
5	10.1	-51.6084	350.594	1.77195	-21455.3	-21479.3	50	1	33	0.938502			50ab-1
6	11.08	-50.8099	350.727	1.77318	-21193.8	-21199.8	50	1	33	0.92296			50ab-1
7	12.06	-50.0165	350.806	1.77391	-20871	-20822.8	50	1	33	0.902001			50ab-1
8	13.05	-49.3437	350.937	1.77513	-20611	-20474.9	50	1	33	0.882658			50ab-1
9	14.08	-48.0248	350.96	1.77534	-19982.9	-20115.8	50	1	33	0.862689			50ab-1
10	15.12	-47.5041	351.154	1.77714	-19715.8	-19767.2	50	1	33	0.843309			50ab-1
11	16.18	-46.478	351.232	1.77786	-19398	-19356.9	50	1	33	0.820496			50ab-1
12	17.27	-45.6721	351.273	1.77825	-19128.3	-18981.2	50	1	33	0.799606			50ab-1
13	18.26	-44.4353	351.4	1.77943	-18559.6	-18563.8	50	1	33	0.776397			50ab-1
14	19.15	-43.5037	351.468	1.78006	-18104.3	-18076.7	50	1	33	0.749314			50ab-1
15	20.16	-42.3056	351.614	1.78141	-17628.7	-17575.6	50	1	33	0.72145			50ab-1
16	21.04	-40.9605	351.69	1.78212	-16962.6	-17087.2	50	1	33	0.694297			50ab-1
17	22.06	-39.8787	351.82	1.78332	-16622.5	-16579.7	50	1	33	0.666078			50ab-1
18	22.96	-38.9627	351.917	1.78422	-16117.9	-16073.4	50	1	33	0.637927			50ab-1
19	24.15	-37.532	352.018	1.78515	-15566.6	-15651.8	50	1	33	0.614488			50ab-1
20	25.05	-36.0969	352.115	1.78605	-15097.3	-15201.4	50	1	33	0.589445			50ab-1
21	26.06	-35.8302	352.203	1.78686	-14854.8	-14713.7	50	1	33	0.562328			50ab-1
22	27.12	-34.3367	352.294	1.7877	-14370.5	-14240.7	50	1	33	0.536027			50ab-1
23	28.11	-32.6916	352.463	1.78927	-13679.4	-13753.1	50	1	33	0.508918			50ab-1
24	28.99	-31.6015	352.583	1.79037	-13201.5	-13195.1	50	1	33	0.477889			50ab-1
25	29.87	-30.429	352.71	1.79155	-12659.5	-12656.9	50	1	33	0.447964			50ab-1
26	31.01	-28.9904	352.894	1.79325	-12064.6	-12134.8	50	1	33	0.418935			50ab-1
27	32.04	-27.9517	352.99	1.79413	-11679.5	-11577.8	50	1	33	0.387967			50ab-1
28	33.06	-26.7523	353.149	1.7956	-11069	-11081	50	1	33	0.360344			50ab-1
29	34.16	-25.4142	353.276	1.79678	-10416.7	-10596.7	50	1	33	0.333417			50ab-1
30	35.03	-24.4278	353.309	1.79708	-10175.4	-10107.5	50	1	33	0.306216			50ab-1
31	36.17	-23.3566	353.504	1.79888	-9643.08	-9665.21	50	1	33	0.281623			50ab-1
32	36.89	-22.2634	353.624	1.79998	-9233.47	-9253.62	50	1	33	0.258738			50ab-1
33	37.98	-21.2696	353.878	1.80233	-8857.42	-8807.46	50	1	33	0.23393			50ab-1
34	38.88	-20.1426	354	1.80345	-8358.68	-8391.16	50	1	33	0.210784			50ab-1
35	40.02	-19.2706	354.237	1.80563	-7944.64	-7972.59	50	1	33	0.187511			50ab-1
36	41.03	-18.3757	354.521	1.80825	-7561.61	-7613.12	50	1	33	0.167523			50ab-1
37	41.96	-17.2731	354.61	1.80907	-7140.61	-7320.97	50	1	33	0.15128			50ab-1
38	43.16	-16.8559	354.808	1.81088	-7060.03	-7015.2	50	1	33	0.134278			50ab-1
39	44.03	-16.5198	355.02	1.81283	-6897.96	-6734.37	50	1	33	0.118664			50ab-1
40	44.96	-15.6581	355.213	1.81461	-6415.79	-6462.16	50	1	33	0.103528			50ab-1
41	46.03	-14.79	355.443	1.81672	-6157.44	-6210.6	50	1	33	0.0895413			50ab-1
42	47.05	-13.868	355.645	1.81857	-5779.57	-5907.29	50	1	33	0.0726769			50ab-1
43	48.09	-13.801	355.739	1.81944	-5802.24	-5661.69	50	1	33	0.059021			50ab-1
44	48.96	-13.187	356.053	1.82231	-5381.41	-5479.18	50	1	33	0.0488736			50ab-1
45	50.02	-12.7275	356.217	1.82382	-5187.78	-5299.18	50	1	33	0.0388651			50ab-1
46	51	-12.7836	356.43	1.82577	-5244.92	-5106.49	50	1	33	0.0281511			50ab-1
47	52.03	-12.1126	356.634	1.82764	-4879.55	-5008.55	50	1	33	0.0227057			50ab-1
48	53.02	-11.8175	356.838	1.82951	-4838.77	-4921.79	50	1	33	0.0178817			50ab-1
49	54.08	-11.8249	357.055	1.83149	-4891.73	-4840.75	50	1	33	0.013376			50ab-1
50	55.08	-11.4189	357.297	1.8337	-4753.97	-4789.9	50	1	33	0.0105485			50ab-1
51	56.07	-11.5895	357.45	1.8351	-4839.74	-4750.46	50	1	33	0.00835526			50ab-1
52	56.96	-11.2617	357.774	1.83806	-4625.28	-4648.75	50	1	33	0.00270028			50ab-1
53	58.08	-11.2059	357.932	1.8395	-4641.55	-4599.33	50	1	33	-4.7542e-05			50ab-1
54	59.05	-10.6183	358.239	1.8423	-4383.2	-4534	50	1	33	-0.0036799			50ab-1
55	60.05	-11.0142	358.486	1.84455	-4506.87	-4488.69	50	1	33	-0.00619948			50ab-1
56	61.06	-10.888	358.725	1.84674	-4513.1	-4484.17	50	1	33	-0.00645059			50ab-1
57	62.08	-10.7505	359.006	1.84929	-4398.71	-4483.25	50	1	33	-0.00650158			50ab-1
58	63.07	-10.9264	359.241	1.85143	-4618.96	-4493.35	50	1	33	-0.00594027			50ab-1
59	64.07	-10.7088	359.492	1.85372	-4378.62	-4478.78	50	1	33	-0.00675031			50ab-1
60	65.05	-11.0497	359.786	1.85639	-4557.35	-4483.44	50	1	33	-0.00649138			50ab-1
61	66.06	-10.7922	360.152	1.85971	-4440.25	-4446.18	50	1	33	-0.00856288			50ab-1
62	67.08	-10.8138	360.367	1.86166	-4421.99	-4417.61	50	1	33	-0.0101513			50ab-1
63	68.07	-10.7382	360.724	1.8649	-4432.68	-4412.63	50	1	33	-0.0104286			50ab-1
64	69.04	-10.4654	361.027	1.86765	-4235.77	-4413.65	50	1	33	-0.0103716			50ab-1
65	70.07	-10.9253	361.421	1.87121	-4532.42	-4376.8	50	1	33	-0.0124208			50ab-1
66	71.05	-10.7132	361.601	1.87285	-4445.38	-4339.56	50	1	33	-0.0144912			50ab-1
67	72.05	-10.4335	361.93	1.87582	-4237.72	-4405.49	50	1	33	-0.0108255			50ab-1
68	73.07	-10.6086	362.347	1.87959	-4246.49	-4413.24	50	1	33	-0.0103942			50ab-1
69	74.07	-11.0815	362.685	1.88265	-4565.41	-4439.47	50	1	33	-0.0089357			50ab-1
70	75.06	-11.0242	362.994	1.88543	-4571.21	-4539.1	50	1	33	-0.00339644			50ab-1
71	76.06	-10.7974	363.381	1.88892	-4576.54	-4617.29	50	1	33	0.000951047			50ab-1
72	77.08	-11.0939	363.797	1.89266	-4735.84	-4631.58	50	1	33	0.00174547			50ab-1
73	78.07	-11.1311	364.072	1.89514	-4637.45	-4610.58	50	1	33	0.000578172			50ab-1
74	79.07	-11.0795	364.325	1.89742	-4636.85	-4603.26	50	1	33	0.000170805			50ab-1
75	80.11	-10.8667	364.739	1.90114	-4466.24	-4573.6	50	1	33	-0.00147794			50ab-1
76	81.12	-10.8367	365.038	1.90383	-4539.9	-4558.07	50	1	33	-0.00234178			50ab-1
77	82.15	-11.2103	365.421	1.90726	-4587.58	-4508.61	50	1	33	-0.00509189			50ab-1
78	83.13	-11.0794	365.872	1.9113	-4559.76	-4468.86	50	1	33	-0.00730198			50ab-1
79	84.13	-11.0332	366.163	1.91391	-4389.55	-4492.25	50	1	33	-0.00600146			50ab-1
80	85.12	-10.607	366.492	1.91685	-4267.49	-4524.44	50	1	33	-0.00421143			50ab-1
81	86.14	-11.2731	366.922	1.9207	-4656.85	-4504.89	50	1	33	-0.00529867			50ab-1
82	87.13	-11.3252	367.34	1.92444	-4748.55	-4579.1	50	1	33	-0.00117216			50ab-1
83	88.14	-10.8729	367.706	1.92771	-4461.99	-4627.37	50	1	33	0.00151166			50ab-1
84	89.12	-11.1061	368.141	1.93158	-4760.63	-4597.77	50	1	33	-0.00013432			50ab-1
85	90.14	-10.9927	368.514	1.93491	-4508.84	-4600.18	50	1	33	0			50ab-1
86	5.08	-50.2826	354.159	1.80491	-20982.7	-20715.9	50	2	33	1			50ab-2
87	6.09	-49.8665	354.256	1.8058	-20682.2	-20555.9	50	2	33	0.990192			50ab-2
88	7.09	-48.829	354.323	1.80643	-20249.6	-20356.8	50	2	33	0.977992	0	-4400.62	50ab-2
89	8.09	-47.9601	354.393	1.80707	-19882.1	-20008.6	50	2	33	0.956647	1	-20715.9	50ab-2
90	9.08	-47.691	354.538	1.80841	-19987.5	-19707.6	50	2	33	0.938203			50ab-2
91	10.08	-46.2953	354.483	1.80789	-19241.5	-19444.7	50	2	33	0.922085			50ab-2
92	11.08	-45.971	354.621	1.80916	-19177.5	-19199.4	50	2	33	0.907052			50ab-2
93	12.05	-45.3695	354.707	1.80996	-18934.8	-18835.9	50	2	33	0.884774			50ab-2
94	13.06	-44.6511	354.743	1.81029	-18655.8	-18533	50	2	33	0.866204			50ab-2
95	14.07	-43.674	354.784	1.81067	-18170.1	-18172.8	50	2	33	0.844131			50ab-2
96	15.05	-42.73	354.829	1.81108	-17726.6	-17825.9	50	2	33	0.822864			50ab-2
97	16.04	-41.6274	354.879	1.81154	-17376.9	-17444.3	50	2	33	0.799477			50ab-2
98	17.07	-41.044	355.018	1.81282	-17199.9	-17069.4	50	2	33	0.776498			50ab-2
99	18.22	-40.0873	355.031	1.81293	-16747.9	-16688.2	50	2	33	0.753132			50ab-2
100	19.15	-39.1626	355.151	1.81404	-16295.5	-16276.5	50	2	33	0.727898			50ab-2
101	20.11	-37.9658	355.22	1.81468	-15820.5	-15839.5	50	2	33	0.701117			50ab-2
102	21.06	-37.0145	355.269	1.81512	-15318.4	-15402.9	50	2	33	0.674356			50ab-2
103	22.09	-36.0212	355.412	1.81644	-15015.3	-14961.7	50	2	33	0.647311			50ab-2
104	23.07	-35.2353	355.434	1.81664	-14564.8	-14520.7	50	2	33	0.620284			50ab-2
105	24.07	-33.9865	355.49	1.81715	-14089.3	-14088.5	50	2	33	0.593792			50ab-2
106	25.09	-32.5412	355.608	1.81824	-13615.7	-13672	50	2	33	0.568264			50ab-2
107	26.07	-31.7561	355.67	1.8188	-13157.3	-13209.3	50	2	33	0.539904			50ab-2
108	27.09	-30.8862	355.726	1.81931	-12932.8	-12718.8	50	2	33	0.509841			50ab-2
109	28.06	-29.2641	355.871	1.82065	-12251.3	-12286.5	50	2	33	0.483346			50ab-2
110	29.06	-27.8465	356	1.82183	-11636.9	-11815.5	50	2	33	0.454474			50ab-2
111	30.05	-27.5367	356.138	1.82309	-11454.4	-11272.4	50	2	33	0.421186			50ab-2
112	31.08	-25.9605	356.197	1.82363	-10802.1	-10787.6	50	2	33	0.391472			50ab-2
113	32.07	-24.4425	356.375	1.82526	-10217.3	-10316.5	50	2	33	0.362595			50ab-2
114	33.06	-23.7722	356.406	1.82555	-9827.29	-9795	50	2	33	0.330634			50ab-2
115	34.06	-22.6892	356.551	1.82687	-9281.24	-9320.96	50	2	33	0.301579			50ab-2
116	35.06	-21.2397	356.563	1.82699	-8847.07	-8915.26	50	2	33	0.276712			50ab-2
117	36.08	-20.4497	356.812	1.82927	-8431.87	-8540.69	50	2	33	0.253754			50ab-2
118	37.06	-19.7562	356.956	1.83059	-8188.8	-8206.67	50	2	33	0.233281			50ab-2
119	38.1	-19.1025	357.066	1.83159	-7954.46	-7850.32	50	2	33	0.21144			50ab-2
120	39.05	-18.3485	357.179	1.83263	-7611.13	-7523.7	50	2	33	0.19142			50ab-2
121	40.09	-17.1603	357.312	1.83384	-7065.35	-7148.09	50	2	33	0.168399			50ab-2
122	41.06	-16.5448	357.533	1.83586	-6798.74	-6826.63	50	2	33	0.148696			50ab-2
123	42.09	-15.2815	357.644	1.83687	-6310.78	-6495.64	50	2	33	0.128408			50ab-2
124	43.05	-15.145	357.797	1.83827	-6347.16	-6236.19	50	2	33	0.112506			50ab-2
125	44.08	-14.2595	358.019	1.8403	-5956.16	-5924.19	50	2	33	0.093383			50ab-2
126	45.07	-14.1037	358.247	1.84238	-5768.12	-5725.66	50	2	33	0.0812143			50ab-2
127	46.07	-12.5851	358.305	1.8429	-5238.73	-5486.88	50	2	33	0.0665792			50ab-2
128	47.08	-12.7605	358.542	1.84507	-5318.11	-5274.56	50	2	33	0.0535658			50ab-2
129	48.06	-12.2435	358.718	1.84667	-5153.28	-5097.11	50	2	33	0.0426893			50ab-2
130	49.07	-12.0186	358.933	1.84863	-4894.58	-5023.83	50	2	33	0.0381979			50ab-2
131	50.06	-11.9909	359.175	1.85083	-4880.86	-4860.45	50	2	33	0.0281835			50ab-2
132	51.07	-11.8894	359.307	1.85203	-4872.34	-4780.69	50	2	33	0.0232949			50ab-2
133	52.06	-11.2045	359.48	1.8536	-4501.17	-4673.58	50	2	33	0.0167298			50ab-2
134	53.08	-11.6152	359.713	1.85572	-4754.48	-4639.72	50	2	33	0.0146544			50ab-2
135	54.07	-10.5464	359.972	1.85808	-4359.02	-4510.94	50	2	33	0.00676132			50ab-2
136	55.08	-11.3171	360.198	1.86013	-4711.56	-4507.36	50	2	33	0.00654202			50ab-2
137	56.04	-10.1224	360.45	1.86242	-4228.45	-4398.67	50	2	33	-0.000119691			50ab-2
138	57.07	-10.9209	360.749	1.86512	-4483.28	-4370.84	50	2	33	-0.0018255			50ab-2
139	58.06	-10.1727	360.959	1.86703	-4211.05	-4274.6	50	2	33	-0.00772406			50ab-2
140	59.07	-10.2263	361.188	1.86911	-4219.87	-4309.69	50	2	33	-0.00557343			50ab-2
141	60.07	-10.3506	361.395	1.87098	-4230.37	-4226.84	50	2	33	-0.0106514			50ab-2
142	61.06	-10.6259	361.708	1.87381	-4403.89	-4258.89	50	2	33	-0.00868695			50ab-2
143	62.05	-9.9593	361.961	1.8761	-4069.04	-4255.27	50	2	33	-0.00890916			50ab-2
144	63.08	-10.332	362.169	1.87798	-4371.3	-4264.76	50	2	33	-0.00832768			50ab-2
145	64.05	-10.2843	362.445	1.88047	-4201.74	-4178.69	50	2	33	-0.013603			50ab-2
146	65.07	-10.3788	362.747	1.8832	-4277.81	-4202.6	50	2	33	-0.0121377			50ab-2
147	66.05	-9.67211	362.936	1.88491	-3973.55	-4183.29	50	2	33	-0.013321			50ab-2
148	67.05	-10.2536	363.219	1.88746	-4188.58	-4171	50	2	33	-0.0140745			50ab-2
149	68.08	-10.3592	363.584	1.89075	-4274.77	-4168.26	50	2	33	-0.0142422			50ab-2
150	69.04	-10.2362	363.818	1.89285	-4140.27	-4200.51	50	2	33	-0.0122654			50ab-2
151	70.07	-10.2814	364.005	1.89454	-4264.13	-4138.4	50	2	33	-0.0160726			50ab-2
152	71.05	-9.96784	364.372	1.89784	-4134.81	-4070.96	50	2	33	-0.0202058			50ab-2
153	72.09	-9.57017	364.645	1.90029	-3878	-4096.23	50	2	33	-0.018657			50ab-2
154	73.06	-9.86724	364.942	1.90296	-3937.59	-4087.02	50	2	33	-0.0192214			50ab-2
155	74.08	-10.3644	365.285	1.90604	-4266.62	-4096.61	50	2	33	-0.0186339			50ab-2
156	75.06	-10.1767	365.488	1.90786	-4218.08	-4240.05	50	2	33	-0.00984194			50ab-2
157	76.09	-9.85228	365.866	1.91125	-4182.74	-4307.11	50	2	33	-0.00573157			50ab-2
158	77.05	-10.7564	366.2	1.91424	-4595.22	-4275.54	50	2	33	-0.0076665			50ab-2
159	78.08	-10.2562	366.449	1.91647	-4272.9	-4263.15	50	2	33	-0.00842616			50ab-2
160	79.06	-9.81212	366.774	1.91938	-4108.78	-4294.75	50	2	33	-0.00648931			50ab-2
161	80.12	-10.1224	367.174	1.92295	-4156.11	-4232.81	50	2	33	-0.010286			50ab-2
162	81.14	-10.3587	367.434	1.92527	-4340.74	-4220.22	50	2	33	-0.0110575			50ab-2
163	82.11	-10.4853	367.789	1.92844	-4285.49	-4235.72	50	2	33	-0.0101072			50ab-2
164	83.15	-10.2399	368.144	1.93161	-4209.97	-4231.55	50	2	33	-0.010363			50ab-2
165	84.13	-10.5454	368.48	1.9346	-4186.3	-4162.17	50	2	33	-0.0146156			50ab-2
166	85.15	-10.2896	368.86	1.93798	-4135.24	-4151.82	50	2	33	-0.0152498			50ab-2
167	86.15	-9.68184	369.264	1.94158	-3993.83	-4204.48	50	2	33	-0.012022			50ab-2
168	87.15	-10.0897	369.69	1.94536	-4233.76	-4309.08	50	2	33	-0.00561089			50ab-2
169	88.16	-10.9	370.009	1.94819	-4473.28	-4293.16	50	2	33	-0.00658688			50ab-2
170	89.15	-10.9829	370.325	1.951	-4709.29	-4305.52	50	2	33	-0.00582936			50ab-2
171	90.16	-9.90499	370.76	1.95486	-4055.63	-4400.62	50	2	33	0			50ab-2
172	5.05	-49.2666	352.977	1.79402	-20559.4	-20341	50	3	33	1			50ab-3
173	6.11	-49.0219	353.135	1.79547	-20330.3	-20224.1	50	3	33	0.99279			50ab-3
174	7.09	-48.0514	353.392	1.79785	-19925.6	-20019.6	50	3	33	0.980179	0	-4125.13	50ab-3
175	8.09	-47.6327	353.64	1.80013	-19745.7	-19727.9	50	3	33	0.962192	1	-20341	50ab-3
176	8.99	-46.6097	353.767	1.8013	-19536.9	-19469.4	50	3	33	0.946254			50ab-3
177	10	-45.958	353.85	1.80206	-19100.9	-19218.5	50	3	33	0.930778			50ab-3
178	11.08	-45.6362	353.972	1.80319	-19038	-18902.7	50	3	33	0.911304			50ab-3
179	12.03	-44.7361	354.078	1.80417	-18670.9	-18561.9	50	3	33	0.890291			50ab-3
180	13.13	-43.4773	354.19	1.8052	-18166.7	-18230.8	50	3	33	0.869867			50ab-3
181	13.99	-42.8655	354.32	1.8064	-17833.2	-17810.1	50	3	33	0.843925			50ab-3
182	15.07	-42.0542	354.324	1.80643	-17445	-17425.3	50	3	33	0.820197			50ab-3
183	16.09	-40.566	354.434	1.80744	-16934.7	-17060.4	50	3	33	0.797695			50ab-3
184	17.15	-39.957	354.534	1.80836	-16747	-16660.5	50	3	33	0.773032			50ab-3
185	18.05	-39.1137	354.64	1.80934	-16342.2	-16267.5	50	3	33	0.748794			50ab-3
186	19.1	-38.0539	354.694	1.80984	-15833.6	-15862.2	50	3	33	0.723805			50ab-3
187	20.22	-37.148	354.842	1.8112	-15479.7	-15484.2	50	3	33	0.70049			50ab-3
188	20.9	-36.031	354.953	1.81222	-14908.6	-15053.2	50	3	33	0.673911			50ab-3
189	21.98	-35.6406	354.965	1.81233	-14856.7	-14651.5	50	3	33	0.649143			50ab-3
190	23.15	-34.329	355.1	1.81357	-14187.2	-14247.8	50	3	33	0.624244			50ab-3
191	24.08	-33.3531	355.187	1.81437	-13825.4	-13833.2	50	3	33	0.598677			50ab-3
192	25.13	-32.1697	355.279	1.81521	-13460.9	-13333.8	50	3	33	0.567882			50ab-3
193	26.02	-30.9844	355.377	1.81612	-12835.8	-12883.5	50	3	33	0.540114			50ab-3
194	27.07	-29.5109	355.448	1.81676	-12359.8	-12412.1	50	3	33	0.51104			50ab-3
195	27.99	-28.507	355.546	1.81766	-11935.8	-11932.8	50	3	33	0.481486			50ab-3
196	29.02	-27.4415	355.662	1.81873	-11468.1	-11494.5	50	3	33	0.454458			50ab-3
197	30.02	-26.6015	355.8	1.82	-11064.7	-11045	50	3	33	0.426735			50ab-3
198	31.06	-25.5818	355.853	1.82048	-10644.3	-10558.7	50	3	33	0.396744			50ab-3
199	31.98	-24.1899	356.049	1.82228	-10112.1	-10099.8	50	3	33	0.368445			50ab-3
200	33.05	-22.9967	356.165	1.82334	-9504.17	-9656.9	50	3	33	0.341134			50ab-3
201	34.07	-22.4311	356.177	1.82345	-9173.7	-9190.99	50	3	33	0.312402			50ab-3
202	35.1	-21.2474	356.481	1.82624	-8850.28	-8787.92	50	3	33	0.287545			50ab-3
203	36.07	-20.1686	356.663	1.8279	-8314.75	-8400.46	50	3	33	0.263651			50ab-3
204	37.1	-19.5352	356.698	1.82823	-8096.72	-8016.34	50	3	33	0.239963			50ab-3
205	38.04	-18.1723	356.783	1.829	-7566.88	-7612.49	50	3	33	0.215059			50ab-3
206	38.94	-17.4891	356.984	1.83084	-7253.05	-7254.61	50	3	33	0.192989			50ab-3
207	40.05	-16.598	357.076	1.83168	-6831.05	-6868.88	50	3	33	0.169202			50ab-3
208	41.03	-15.8887	357.299	1.83372	-6525.36	-6570.76	50	3	33	0.150817			50ab-3
209	42.08	-14.939	357.462	1.83521	-6168.07	-6304	50	3	33	0.134366			50ab-3
210	43.06	-14.4948	357.61	1.83656	-6076.24	-6006.89	50	3	33	0.116045			50ab-3
211	44.07	-14.1709	357.763	1.83796	-5919.25	-5792.52	50	3	33	0.102825			50ab-3
212	45.09	-13.0895	357.997	1.84009	-5345.54	-5656.05	50	3	33	0.0944086			50ab-3
213	46.07	-13.1006	358.044	1.84052	-5453.52	-5456.85	50	3	33	0.0821243			50ab-3
214	47.01	-13.1627	358.388	1.84366	-5485.69	-5225.22	50	3	33	0.0678403			50ab-3
215	48.04	-12.0682	358.499	1.84467	-5080.24	-5051.35	50	3	33	0.0571182			50ab-3
216	49.08	-11.6983	358.706	1.84656	-4761.12	-4851.58	50	3	33	0.0447987			50ab-3
217	49.94	-11.0197	358.922	1.84853	-4476.19	-4633.9	50	3	33	0.0313749			50ab-3
218	51.02	-10.887	359.152	1.85062	-4454.67	-4490.14	50	3	33	0.0225095			50ab-3
219	52.1	-10.9552	359.309	1.85205	-4397.3	-4442.68	50	3	33	0.0195822			50ab-3
220	53.07	-10.6719	359.652	1.85517	-4361.44	-4405.07	50	3	33	0.0172628			50ab-3
221	53.99	-10.9418	359.864	1.85709	-4523.77	-4364.4	50	3	33	0.0147548			50ab-3
222	55.02	-10.3009	360.049	1.85877	-4288.14	-4314.32	50	3	33	0.0116666			50ab-3
223	56.08	-10.1773	360.282	1.86089	-4251.32	-4308.74	50	3	33	0.0113226			50ab-3
224	57.06	-10.1136	360.509	1.86295	-4146.91	-4225.19	50	3	33	0.00616999			50ab-3
225	58.04	-10.4667	360.801	1.8656	-4333.55	-4181.96	50	3	33	0.00350459			50ab-3
226	58.99	-9.95303	361.041	1.86777	-4106.01	-4116.87	50	3	33	-0.00050944			50ab-3
227	59.96	-9.97058	361.27	1.86984	-4072.03	-4101.02	50	3	33	-0.00148678			50ab-3
228	61.01	-9.47865	361.572	1.87258	-3925.87	-4069.98	50	3	33	-0.00340098			50ab-3
229	62.12	-9.956	361.827	1.87489	-4067.67	-4046.36	50	3	33	-0.00485776			50ab-3
230	62.96	-9.86891	362.143	1.87774	-4178.34	-4035.15	50	3	33	-0.00554899			50ab-3
231	64.03	-9.77106	362.413	1.88019	-3987.89	-4050.83	50	3	33	-0.00458231			50ab-3
232	65.07	-9.75043	362.685	1.88264	-4015.99	-4008.34	50	3	33	-0.00720263			50ab-3
233	66.03	-9.74578	363.034	1.88579	-4004.25	-3981.68	50	3	33	-0.00884626			50ab-3
234	67.02	-9.45353	363.268	1.8879	-3855.22	-3957.38	50	3	33	-0.010345			50ab-3
235	68.11	-9.80795	363.609	1.89097	-4045.08	-3990.32	50	3	33	-0.0083139			50ab-3
236	68.97	-9.57884	363.927	1.89383	-3866.37	-4004.47	50	3	33	-0.00744114			50ab-3
237	69.92	-10.0811	364.185	1.89616	-4180.67	-3979.67	50	3	33	-0.00897076			50ab-3
238	70.91	-9.82431	364.476	1.89878	-4075.01	-3917.38	50	3	33	-0.0128117			50ab-3
239	71.9	-9.21784	364.81	1.90178	-3731.2	-3946.28	50	3	33	-0.0110294			50ab-3
240	72.99	-9.37779	365.076	1.90417	-3733.66	-3909.42	50	3	33	-0.0133026			50ab-3
241	73.97	-9.75063	365.366	1.90677	-4010.88	-3906.4	50	3	33	-0.0134887			50ab-3
242	75.05	-9.64456	365.722	1.90996	-3996.36	-4007.29	50	3	33	-0.00726715			50ab-3
243	75.81	-9.55752	365.963	1.91212	-4059.92	-4072.15	50	3	33	-0.00326745			50ab-3
244	76.99	-9.8934	366.359	1.91566	-4235.63	-4114.23	50	3	33	-0.000672131			50ab-3
245	78.03	-9.74031	366.677	1.91851	-4057.95	-4119.39	50	3	33	-0.000354376			50ab-3
246	79.03	-10.0822	366.986	1.92127	-4221.31	-4170.37	50	3	33	0.00278947			50ab-3
247	80.04	-9.80082	367.444	1.92537	-4022.12	-4108.08	50	3	33	-0.00105144			50ab-3
248	80.98	-10.2965	367.599	1.92675	-4314.82	-4106.55	50	3	33	-0.00114578			50ab-3
249	82.11	-9.61823	368.021	1.93051	-3924.22	-4025.55	50	3	33	-0.00614106			50ab-3
250	83.13	-9.85669	368.506	1.93483	-4050.3	-3972.99	50	3	33	-0.00938232			50ab-3
251	84	-9.6574	368.852	1.93791	-3816.3	-3956.27	50	3	33	-0.0104138			50ab-3
252	85.04	-9.38739	369.219	1.94118	-3759.32	-4051.87	50	3	33	-0.00451835			50ab-3
253	86.03	-10.2515	369.685	1.94532	-4231.19	-4061.4	50	3	33	-0.0039303			50ab-3
254	86.98	-10.494	370.138	1.94934	-4402.21	-4136.04	50	3	33	0.000672249			50ab-3
255	87.98	-9.99927	370.475	1.95233	-4097.98	-4199.05	50	3	33	0.00455799			50ab-3
256	89.04	-9.73532	370.815	1.95535	-4189.47	-4167.68	50	3	33	0.00262393			50ab-3
257	90.11	-9.94999	371.267	1.95934	-4074.38	-4125.13	50	3	33	0			50ab-3
258	5	-51.5502	371.466	1.96111	-21510.9	-21579.2	50	1	33	1			50pab-1
259	6.11	-52.3474	371.172	1.95851	-21715.9	-21562.8	50	1	33	0.999073			50pab-1
260	7.11	-51.7378	371.18	1.95858	-21461.6	-21380.3	50	1	33	0.988766	0	-3870.49	50pab-1
261	8.1	-50.5549	371.377	1.96033	-20963.3	-21219.2	50	1	33	0.979669	1	-21579.2	50pab-1
262	9.11	-50.6794	371.441	1.96089	-21232.6	-21051.6	50	1	33	0.970209			50pab-1
263	10.08	-50.4175	371.624	1.9625	-20959.1	-20991.9	50	1	33	0.966837			50pab-1
264	11.1	-49.8267	371.811	1.96416	-20784.1	-20799.1	50	1	33	0.955947			50pab-1
265	12.09	-49.4958	371.954	1.96542	-20654.1	-20591.2	50	1	33	0.944208			50pab-1
266	13.09	-48.6822	372.064	1.96639	-20335.4	-20351.6	50	1	33	0.930678			50pab-1
267	14.08	-48.2226	372.123	1.96692	-20065.3	-20090.7	50	1	33	0.915944			50pab-1
268	15.08	-47.8773	372.252	1.96806	-19871.3	-19872.1	50	1	33	0.903603			50pab-1
269	16.07	-47.1542	372.334	1.96878	-19679.8	-19746.2	50	1	33	0.89649			50pab-1
270	17.07	-47.0141	372.432	1.96965	-19687.5	-19528.3	50	1	33	0.884189			50pab-1
271	18.06	-46.015	372.534	1.97054	-19217.8	-19315.4	50	1	33	0.872167			50pab-1
272	19.07	-45.7519	372.622	1.97132	-19041.1	-19076.4	50	1	33	0.858668			50pab-1
273	20.1	-45.5254	372.723	1.97221	-18970.3	-18850.5	50	1	33	0.845912			50pab-1
274	21.12	-44.7465	372.838	1.97323	-18540.1	-18561.7	50	1	33	0.829603			50pab-1
275	22.17	-43.6038	372.921	1.97396	-18174.7	-18209.8	50	1	33	0.809732			50pab-1
276	23.11	-43.2749	372.966	1.97436	-17914.6	-17980.5	50	1	33	0.796782			50pab-1
277	24.1	-43.0172	373.087	1.97543	-17852.1	-17730.9	50	1	33	0.782686			50pab-1
278	25.07	-41.6854	373.236	1.97673	-17425.8	-17383.8	50	1	33	0.763088			50pab-1
279	26.08	-40.6749	373.372	1.97793	-16873.5	-17008.9	50	1	33	0.741919			50pab-1
280	27.09	-39.9934	373.495	1.97902	-16727.5	-16702.4	50	1	33	0.724612			50pab-1
281	28.08	-39.4763	373.593	1.97988	-16506.4	-16447.3	50	1	33	0.710202			50pab-1
282	29.09	-38.577	373.767	1.98141	-16107.9	-16058.6	50	1	33	0.688257			50pab-1
283	30.05	-37.3941	373.826	1.98194	-15561.6	-15708.5	50	1	33	0.668487			50pab-1
284	31.08	-37.1301	373.925	1.9828	-15456.1	-15377.8	50	1	33	0.649809			50pab-1
285	32.07	-36.1984	373.963	1.98314	-15115.6	-15059.3	50	1	33	0.631824			50pab-1
286	33.08	-35.2414	374.071	1.98409	-14606.1	-14592.3	50	1	33	0.605452			50pab-1
287	34.07	-34.1464	374.265	1.98579	-14055.1	-14110.5	50	1	33	0.578244			50pab-1
288	35.08	-32.8151	374.376	1.98677	-13670.2	-13714.9	50	1	33	0.555906			50pab-1
289	36.09	-32.4198	374.478	1.98766	-13419.4	-13342.7	50	1	33	0.534891			50pab-1
290	37.06	-31.1557	374.632	1.98902	-12938.6	-12932.4	50	1	33	0.511719			50pab-1
291	38.08	-29.8657	374.746	1.99002	-12439.1	-12484.9	50	1	33	0.486451			50pab-1
292	39.08	-29.0666	374.934	1.99167	-12077	-12021.5	50	1	33	0.460281			50pab-1
293	40.1	-27.9193	375.148	1.99355	-11548.3	-11643.3	50	1	33	0.438923			50pab-1
294	41.06	-27.3586	375.297	1.99486	-11304.5	-11138.8	50	1	33	0.410435			50pab-1
295	42.09	-25.4882	375.469	1.99637	-10563.6	-10739.1	50	1	33	0.387868			50pab-1
296	43.05	-24.7502	375.559	1.99715	-10349.3	-10265	50	1	33	0.361092			50pab-1
297	44.09	-23.6815	375.771	1.99901	-9882	-9849.08	50	1	33	0.337607			50pab-1
298	45.06	-22.6184	375.847	1.99968	-9315.92	-9369.19	50	1	33	0.310508			50pab-1
299	46.07	-21.3953	376.016	2.00116	-8909.64	-8901.4	50	1	33	0.284093			50pab-1
300	47.07	-20.3458	376.199	2.00276	-8478.65	-8561.16	50	1	33	0.264879			50pab-1
301	48.08	-19.7841	376.364	2.0042	-8295.2	-8139.42	50	1	33	0.241064			50pab-1
302	49.06	-18.6182	376.542	2.00576	-7644.41	-7764.27	50	1	33	0.219879			50pab-1
303	50.07	-17.9245	376.78	2.00785	-7353.19	-7348.69	50	1	33	0.196412			50pab-1
304	51.08	-17.1121	376.975	2.00955	-7048.46	-7000.46	50	1	33	0.176747			50pab-1
305	52.05	-16.241	377.189	2.01142	-6599.72	-6634.33	50	1	33	0.156072			50pab-1
306	53.08	-15.216	377.309	2.01246	-6254.82	-6291.62	50	1	33	0.136719			50pab-1
307	54.06	-14.5335	377.634	2.0153	-6020.32	-6003.84	50	1	33	0.120469			50pab-1
308	55.08	-13.7767	377.781	2.01658	-5736.39	-5764.36	50	1	33	0.106945			50pab-1
309	56.06	-13.2614	378.041	2.01885	-5536.37	-5464.86	50	1	33	0.0900331			50pab-1
310	57.07	-12.4534	378.246	2.02064	-5121.83	-5224.05	50	1	33	0.0764348			50pab-1
311	58.05	-12.0997	378.528	2.0231	-5013.96	-4961.62	50	1	33	0.0616156			50pab-1
312	59.08	-11.4964	378.729	2.02484	-4749.08	-4763.1	50	1	33	0.0504049			50pab-1
313	60.05	-11.0607	378.956	2.02682	-4526.25	-4579.13	50	1	33	0.0400163			50pab-1
314	61.09	-10.7655	379.088	2.02797	-4462.06	-4429.2	50	1	33	0.03155			50pab-1
315	62.07	-10.5119	379.451	2.03112	-4299.29	-4345.67	50	1	33	0.0268333			50pab-1
316	63.08	-10.1025	379.763	2.03383	-4275.67	-4236.69	50	1	33	0.0206793			50pab-1
317	64.07	-10.1244	380.106	2.03681	-4135.12	-4183.91	50	1	33	0.0176985			50pab-1
318	65.04	-10.0503	380.374	2.03913	-4140.93	-4162.87	50	1	33	0.0165103			50pab-1
319	66.07	-10.2457	380.573	2.04086	-4212.55	-4120.4	50	1	33	0.0141124			50pab-1
320	67.07	-9.81956	380.964	2.04425	-4007.73	-4111.35	50	1	33	0.0136013			50pab-1
321	68.07	-9.97283	381.226	2.04652	-4113.78	-4026.8	50	1	33	0.00882699			50pab-1
322	69.05	-9.80092	381.633	2.05004	-3958.91	-3952.64	50	1	33	0.00463909			50pab-1
323	70.05	-9.13207	381.909	2.05243	-3785.24	-3825.9	50	1	33	-0.00251791			50pab-1
324	71.06	-9.00482	382.22	2.05511	-3733.55	-3745.54	50	1	33	-0.00705601			50pab-1
325	72.08	-9.18573	382.582	2.05824	-3717.82	-3753.58	50	1	33	-0.00660205			50pab-1
326	73.05	-9.55947	382.858	2.06062	-3809.36	-3809.31	50	1	33	-0.00345473			50pab-1
327	74.09	-9.48633	383.308	2.0645	-3900.76	-3889.05	50	1	33	0.00104808			50pab-1
328	75.05	-9.55018	383.675	2.06766	-3957.03	-3886.16	50	1	33	0.000884632			50pab-1
329	76.08	-8.93533	384.022	2.07065	-3800.67	-3908.88	50	1	33	0.00216804			50pab-1
330	77.05	-9.25334	384.375	2.07368	-3968.94	-3934.01	50	1	33	0.00358667			50pab-1
331	78.06	-9.67899	384.797	2.07731	-4032.4	-4033.1	50	1	33	0.00918239			50pab-1
332	79.06	-9.78614	385.083	2.07976	-4097.95	-4050.03	50	1	33	0.0101385			50pab-1
333	80.12	-9.7951	385.615	2.08433	-4019.74	-4148.67	50	1	33	0.0157087			50pab-1
334	81.14	-10.3289	385.87	2.08652	-4328.32	-4041.38	50	1	33	0.00965015			50pab-1
335	82.1	-9.26272	386.288	2.0901	-3776.09	-4006.27	50	1	33	0.00766761			50pab-1
336	83.14	-9.53056	386.797	2.09445	-3914.41	-3781.88	50	1	33	-0.00500384			50pab-1
337	84.13	-9.27061	387.184	2.09776	-3655.14	-3836.43	50	1	33	-0.00192361			50pab-1
338	85.14	-9.82036	387.567	2.10103	-3939.73	-3876.18	50	1	33	0.000321579			50pab-1
339	86.13	-9.77751	388.035	2.10503	-4033.69	-3983.29	50	1	33	0.00636985			50pab-1
340	87.14	-9.47218	388.422	2.10832	-3976.46	-3995.17	50	1	33	0.00704072			50pab-1
341	88.14	-9.705	388.919	2.11255	-3975.37	-4028.11	50	1	33	0.00890063			50pab-1
342	89.12	-9.5986	389.35	2.11622	-4132.5	-3949.12	50	1	33	0.00444007			50pab-1
343	90.15	-9.14625	389.753	2.11965	-3739.48	-3870.49	50	1	33	0			50pab-1
344	4.99	-51.971	372.726	1.97224	-21686.2	-21582.8	50	2	33	1			50pab-2
345	6.1	-51.5317	373.012	1.97476	-21376	-21422.6	50	2	33	0.99071			50pab-2
346	7.1	-51.1234	373.095	1.97549	-21205.6	-21175.9	50	2	33	0.976403	0	-4338.7	50pab-2
347	8.1	-50.5135	373.258	1.97693	-20946	-21029	50	2	33	0.967884	1	-21582.8	50pab-2
348	9.09	-49.9659	373.281	1.97713	-20935.3	-20719.6	50	2	33	0.949944			50pab-2
349	10.08	-48.7819	373.448	1.9786	-20277.6	-20565.3	50	2	33	0.940996			50pab-2
350	11.08	-49.1043	373.541	1.97942	-20483.1	-20327.4	50	2	33	0.927199			50pab-2
351	12.07	-48.4579	373.719	1.98099	-20221.6	-20279.8	50	2	33	0.924437			50pab-2
352	13.07	-48.2004	373.784	1.98156	-20134.7	-20089.7	50	2	33	0.913414			50pab-2
353	14.08	-47.8566	373.849	1.98213	-19912.8	-19883.3	50	2	33	0.901445			50pab-2
354	15.05	-47.232	373.938	1.98292	-19602.4	-19587.9	50	2	33	0.884317			50pab-2
355	16.04	-46.1194	374.034	1.98376	-19248.6	-19275	50	2	33	0.86617			50pab-2
356	17.07	-45.3019	374.093	1.98428	-18974.1	-19025	50	2	33	0.851672			50pab-2
357	18.06	-45.1381	374.195	1.98518	-18852.4	-18825.4	50	2	33	0.840094			50pab-2
358	19.08	-44.8124	374.297	1.98608	-18649.6	-18599.7	50	2	33	0.827007			50pab-2
359	20.17	-43.9095	374.321	1.98629	-18297	-18259.6	50	2	33	0.807287			50pab-2
360	21.11	-43.0477	374.395	1.98694	-17832.3	-18020.2	50	2	33	0.793403			50pab-2
361	22.07	-43.0198	374.532	1.98814	-17931.3	-17709.3	50	2	33	0.775374			50pab-2
362	23.08	-41.9543	374.623	1.98894	-17364.4	-17463	50	2	33	0.761089			50pab-2
363	24.1	-41.1959	374.641	1.9891	-17093.2	-17097.5	50	2	33	0.739892			50pab-2
364	25.07	-40.2669	374.751	1.99006	-16834.8	-16768.7	50	2	33	0.720825			50pab-2
365	26.11	-39.4859	374.848	1.99091	-16378.1	-16466.5	50	2	33	0.703302			50pab-2
366	27.07	-38.6956	374.866	1.99108	-16186.7	-16239.2	50	2	33	0.690121			50pab-2
367	28.08	-38.6279	375.012	1.99235	-16152.9	-15937	50	2	33	0.672593			50pab-2
368	29.06	-37.049	375.125	1.99335	-15471.3	-15518.9	50	2	33	0.648349			50pab-2
369	30.05	-35.8844	375.194	1.99395	-14932.6	-15025.7	50	2	33	0.61975			50pab-2
370	31.03	-35.2515	375.395	1.99572	-14673.4	-14691.5	50	2	33	0.60037			50pab-2
371	32.07	-34.6458	375.52	1.99681	-14468.7	-14344.8	50	2	33	0.580261			50pab-2
372	33.08	-33.5282	375.737	1.99871	-13892.3	-13956.3	50	2	33	0.557733			50pab-2
373	33.99	-32.8333	375.802	1.99928	-13507.9	-13586.6	50	2	33	0.536295			50pab-2
374	35.05	-32.0699	375.885	2.00001	-13359.7	-13225.5	50	2	33	0.515355			50pab-2
375	36.05	-30.9548	376.073	2.00166	-12809	-12837.4	50	2	33	0.492845			50pab-2
376	37.07	-29.7274	376.28	2.00347	-12343.5	-12382	50	2	33	0.466441			50pab-2
377	38.05	-28.7966	376.253	2.00323	-11993.7	-11950.8	50	2	33	0.441432			50pab-2
378	39.03	-27.7184	376.453	2.00498	-11515.3	-11480.5	50	2	33	0.414158			50pab-2
379	40.1	-26.4415	376.67	2.00688	-10932.5	-11056.6	50	2	33	0.389576			50pab-2
380	41.07	-25.9606	376.719	2.00731	-10722	-10641.3	50	2	33	0.365492			50pab-2
381	42.09	-24.7821	376.743	2.00752	-10269.4	-10293.8	50	2	33	0.34534			50pab-2
382	43.02	-23.6478	376.982	2.00961	-9889.99	-9900.88	50	2	33	0.322556			50pab-2
383	44.04	-22.8686	377.091	2.01056	-9543.29	-9451.47	50	2	33	0.296494			50pab-2
384	45.06	-21.6709	377.367	2.01297	-8921.12	-9032.21	50	2	33	0.272181			50pab-2
385	46.07	-20.7295	377.526	2.01436	-8632.23	-8556.85	50	2	33	0.244614			50pab-2
386	47.08	-19.4783	377.729	2.01613	-8117.19	-8235.8	50	2	33	0.225996			50pab-2
387	48.07	-18.9748	377.742	2.01624	-7957.99	-7817.04	50	2	33	0.201712			50pab-2
388	49.04	-17.9739	378.218	2.0204	-7375.95	-7447.28	50	2	33	0.180269			50pab-2
389	50.06	-17.0958	378.396	2.02194	-7007.9	-6989.44	50	2	33	0.153719			50pab-2
390	51.04	-15.9985	378.536	2.02316	-6584.46	-6635.04	50	2	33	0.133167			50pab-2
391	52.01	-15.5523	378.682	2.02443	-6312.76	-6349.12	50	2	33	0.116586			50pab-2
392	53.02	-14.9648	378.954	2.02681	-6150.15	-6091.62	50	2	33	0.101653			50pab-2
393	54.08	-14.0334	379.115	2.0282	-5811.94	-5843.6	50	2	33	0.0872708			50pab-2
394	55.03	-13.3743	379.361	2.03035	-5568.72	-5503.38	50	2	33	0.0675411			50pab-2
395	56.03	-12.2849	379.587	2.0323	-5129.49	-5332.36	50	2	33	0.0576233			50pab-2
396	57.06	-12.8783	379.739	2.03363	-5298.87	-5208.38	50	2	33	0.0504338			50pab-2
397	58.06	-12.5385	380.072	2.03651	-5196.8	-5084.46	50	2	33	0.0432471			50pab-2
398	59.07	-11.5171	380.294	2.03845	-4757.7	-4858.47	50	2	33	0.0301421			50pab-2
399	60	-11.2879	380.623	2.04129	-4620.92	-4661.23	50	2	33	0.0187036			50pab-2
400	61	-11.1087	380.81	2.04291	-4605.06	-4485.84	50	2	33	0.00853278			50pab-2
401	62.04	-10.3493	381.105	2.04548	-4231.54	-4396.08	50	2	33	0.00332742			50pab-2
402	63.08	-10.2848	381.408	2.04809	-4351.63	-4334.82	50	2	33	-0.00022494			50pab-2
403	64.05	-10.8112	381.701	2.05063	-4421.28	-4270.74	50	2	33	-0.00394113			50pab-2
404	65.06	-9.80637	381.975	2.053	-4039.3	-4234.38	50	2	33	-0.00604975			50pab-2
405	66.09	-10.3177	382.244	2.05532	-4242.55	-4152.13	50	2	33	-0.0108195			50pab-2
406	67.05	-10.2199	382.62	2.05857	-4174.54	-4174.5	50	2	33	-0.00952227			50pab-2
407	68.06	-9.95513	382.906	2.06103	-4106.4	-4045.6	50	2	33	-0.0169972			50pab-2
408	69.06	-9.55358	383.241	2.06392	-3855.85	-3987.6	50	2	33	-0.0203605			50pab-2
409	70.01	-9.6488	383.606	2.06707	-4000.54	-3966.44	50	2	33	-0.0215878			50pab-2
410	71.03	-9.74728	383.884	2.06946	-4042.91	-4061.17	50	2	33	-0.0160941			50pab-2
411	72.08	-10.1991	384.237	2.0725	-4140.05	-4046.19	50	2	33	-0.016963			50pab-2
412	73.06	-9.91043	384.607	2.07567	-3955.59	-4081.89	50	2	33	-0.0148923			50pab-2
413	74.07	-10.0846	384.889	2.0781	-4150.04	-3998.68	50	2	33	-0.0197177			50pab-2
414	75.07	-9.39031	385.316	2.08177	-3890.42	-4107.71	50	2	33	-0.0133954			50pab-2
415	76.09	-10.0921	385.7	2.08506	-4282.66	-4145.37	50	2	33	-0.0112113			50pab-2
416	77.06	-9.95914	386.014	2.08775	-4263.03	-4220.85	50	2	33	-0.00683405			50pab-2
417	78.07	-9.88171	386.471	2.09166	-4116.87	-4190.23	50	2	33	-0.00860955			50pab-2
418	79.06	-10.009	386.832	2.09475	-4190.81	-4106.29	50	2	33	-0.0134778			50pab-2
419	80.1	-9.77456	387.135	2.09734	-4011.18	-4063.31	50	2	33	-0.0159702			50pab-2
420	81.11	-9.51196	387.463	2.10014	-3987.93	-4003.84	50	2	33	-0.0194188			50pab-2
421	82.13	-9.82989	387.852	2.10346	-4012.41	-4059.35	50	2	33	-0.0161995			50pab-2
422	83.12	-10.1625	388.324	2.10749	-4177.72	-3981	50	2	33	-0.0207435			50pab-2
423	84.14	-9.50514	388.835	2.11184	-3752.86	-4051.58	50	2	33	-0.0166503			50pab-2
424	85.13	-10.503	389.204	2.11498	-4224.16	-4051.12	50	2	33	-0.0166767			50pab-2
425	86.11	-10.1199	389.814	2.12017	-4176.35	-4266.55	50	2	33	-0.00418401			50pab-2
426	87.15	-10.4866	390.264	2.12399	-4399.13	-4282.37	50	2	33	-0.00326665			50pab-2
427	88.18	-10.416	390.757	2.12817	-4271.62	-4430.33	50	2	33	0.00531401			50pab-2
428	89.14	-10.7692	391.015	2.13036	-4620.25	-4363.26	50	2	33	0.00142457			50pab-2
429	90.14	-10.2465	391.585	2.13518	-4197.92	-4338.7	50	2	33	0			50pab-2
430	5.1	-62.6973	385.885	2.08664	-26155.5	-26102.4	50	3	33	1			50pab-3
431	6.11	-62.62	385.696	2.08502	-25996.1	-26013.8	50	3	33	0.995522			50pab-3
432	7.11	-62.3654	385.565	2.0839	-25889.8	-25828.1	50	3	33	0.986134	0	-6324.6	50pab-3
433	8.09	-61.6794	385.503	2.08337	-25598.5	-25709.8	50	3	33	0.98015	1	-26102.4	50pab-3
434	9.09	-61.2597	385.483	2.0832	-25641.1	-25456.2	50	3	33	0.967329			50pab-3
435	10.09	-60.4256	385.41	2.08257	-25129.1	-25256.3	50	3	33	0.95722			50pab-3
436	11.05	-59.9416	385.466	2.08305	-24998.6	-25029.3	50	3	33	0.945742			50pab-3
437	12.08	-59.8302	385.351	2.08207	-24960.1	-24897.2	50	3	33	0.939063			50pab-3
438	13.07	-59.236	385.458	2.08298	-24732.8	-24642.8	50	3	33	0.926201			50pab-3
439	14.08	-58.2309	385.567	2.08391	-24235.4	-24351	50	3	33	0.911449			50pab-3
440	15.03	-57.9898	385.561	2.08386	-24084.8	-24109.5	50	3	33	0.899239			50pab-3
441	16.08	-57.5428	385.497	2.08331	-24008.3	-23999.3	50	3	33	0.893666			50pab-3
442	17.07	-57.1356	385.584	2.08406	-23904.8	-23795.3	50	3	33	0.883351			50pab-3
443	17.97	-56.2271	385.526	2.08357	-23472.8	-23524.9	50	3	33	0.869676			50pab-3
444	19.15	-55.7261	385.573	2.08397	-23197	-23207.8	50	3	33	0.853645			50pab-3
445	19.99	-55.0852	385.517	2.08349	-22953.6	-22923.5	50	3	33	0.83927			50pab-3
446	21.23	-54.538	385.527	2.08358	-22619.9	-22548.7	50	3	33	0.82032			50pab-3
447	22.09	-52.9589	385.525	2.08356	-22072.6	-22180.8	50	3	33	0.801719			50pab-3
448	23.05	-52.7195	385.533	2.08363	-21849.9	-21809.1	50	3	33	0.782923			50pab-3
449	24.06	-51.7833	385.651	2.08464	-21504.7	-21505.6	50	3	33	0.767581			50pab-3
450	24.88	-50.6531	385.677	2.08486	-21162.3	-21153.2	50	3	33	0.749762			50pab-3
451	26.13	-50.0809	385.727	2.08529	-20792.6	-20776.8	50	3	33	0.730727			50pab-3
452	26.96	-48.7481	385.776	2.08571	-20375.3	-20431.9	50	3	33	0.71329			50pab-3
453	28.11	-48.1676	385.902	2.08679	-20127.7	-20053.8	50	3	33	0.694172			50pab-3
454	29.15	-47.0979	385.899	2.08676	-19658.3	-19741.9	50	3	33	0.678402			50pab-3
455	30.03	-46.7013	386.031	2.08789	-19439.6	-19238.6	50	3	33	0.652954			50pab-3
456	30.97	-44.7182	386.053	2.08808	-18617.8	-18894.9	50	3	33	0.635579			50pab-3
457	32.01	-44.6267	386.166	2.08905	-18627.4	-18372.8	50	3	33	0.609181			50pab-3
458	32.89	-43.0827	386.288	2.09009	-17873.3	-17970.5	50	3	33	0.588836			50pab-3
459	34.01	-42.1998	386.355	2.09067	-17410.7	-17393.3	50	3	33	0.559653			50pab-3
460	35.04	-40.5569	386.415	2.09118	-16895.9	-16912	50	3	33	0.535318			50pab-3
461	36.11	-39.6439	386.572	2.09252	-16429.5	-16464.6	50	3	33	0.512699			50pab-3
462	36.98	-38.6676	386.6	2.09276	-16068.6	-15889.2	50	3	33	0.483603			50pab-3
463	37.97	-36.4188	386.775	2.09426	-15169.6	-15336.7	50	3	33	0.455668			50pab-3
464	38.97	-35.5344	386.862	2.09501	-14771.9	-14696.1	50	3	33	0.423277			50pab-3
465	40.1	-34.1556	386.889	2.09524	-14146.7	-14177.7	50	3	33	0.397066			50pab-3
466	40.97	-32.9024	386.954	2.09579	-13614.4	-13617.2	50	3	33	0.368726			50pab-3
467	42	-31.5526	387.09	2.09695	-13090.4	-13137.8	50	3	33	0.344487			50pab-3
468	43.01	-30.4123	387.203	2.09792	-12708.5	-12651.5	50	3	33	0.319898			50pab-3
469	44.05	-29.1378	387.419	2.09977	-12155.5	-12082.9	50	3	33	0.291152			50pab-3
470	44.93	-27.5838	387.586	2.10119	-11384.8	-11509	50	3	33	0.262131			50pab-3
471	45.89	-26.3801	387.716	2.1023	-10986.6	-11023.2	50	3	33	0.237571			50pab-3
472	46.98	-25.6727	387.929	2.10412	-10698.2	-10661.8	50	3	33	0.219297			50pab-3
473	47.98	-24.597	388.119	2.10574	-10300.6	-10153.5	50	3	33	0.193594			50pab-3
474	49.1	-22.9795	388.148	2.10599	-9461.62	-9656.27	50	3	33	0.168455			50pab-3
475	49.98	-22.3727	388.424	2.10834	-9206.61	-9128.52	50	3	33	0.141771			50pab-3
476	50.98	-21.1174	388.646	2.11023	-8717.34	-8716.86	50	3	33	0.120957			50pab-3
477	51.97	-20.1456	388.789	2.11145	-8226.63	-8269.61	50	3	33	0.0983432			50pab-3
478	53.18	-19.0801	388.943	2.11276	-7864.86	-7968.42	50	3	33	0.0831145			50pab-3
479	53.97	-18.8378	389.15	2.11452	-7813.77	-7724.19	50	3	33	0.0707656			50pab-3
480	55.05	-17.9948	389.394	2.1166	-7493.93	-7450.91	50	3	33	0.0569484			50pab-3
481	56.13	-16.8822	389.656	2.11882	-7045.03	-7151.89	50	3	33	0.0418292			50pab-3
482	56.98	-16.7611	389.915	2.12102	-6916.7	-6918.44	50	3	33	0.0300256			50pab-3
483	58.04	-16.3708	390.207	2.1235	-6793.59	-6716.64	50	3	33	0.019822			50pab-3
484	59.08	-15.5537	390.508	2.12606	-6439.62	-6568.85	50	3	33	0.0123495			50pab-3
485	60.01	-15.7337	390.756	2.12816	-6473.33	-6389.6	50	3	33	0.00328647			50pab-3
486	60.93	-15.0706	391.041	2.13058	-6255.85	-6315.14	50	3	33	-0.00047817			50pab-3
487	61.85	-15.1126	391.335	2.13306	-6216.25	-6251.02	50	3	33	-0.00372033			50pab-3
488	63.1	-14.9152	391.844	2.13737	-6280.96	-6146.83	50	3	33	-0.00898826			50pab-3
489	63.97	-14.464	392.383	2.14193	-5943.28	-6118.62	50	3	33	-0.010415			50pab-3
490	65.11	-14.8279	392.777	2.14526	-6131.6	-5941.51	50	3	33	-0.01937			50pab-3
491	66.01	-13.9347	393.192	2.14877	-5749.63	-5939.01	50	3	33	-0.0194964			50pab-3
492	66.96	-14.4469	393.604	2.15223	-5935.79	-5933.35	50	3	33	-0.0197823			50pab-3
493	67.93	-14.7749	393.942	2.15509	-6114.64	-5992.51	50	3	33	-0.016791			50pab-3
494	69.04	-14.5246	394.326	2.15831	-5927.11	-6131.72	50	3	33	-0.00975228			50pab-3
495	69.96	-15.2957	394.751	2.16189	-6353.42	-6065.94	50	3	33	-0.0130783			50pab-3
496	70.95	-14.2458	395.003	2.16401	-5917.3	-6075.67	50	3	33	-0.0125862			50pab-3
497	72.1	-14.5581	395.442	2.1677	-5956.3	-5955.34	50	3	33	-0.0186707			50pab-3
498	73.04	-14.7988	395.869	2.17127	-5992.41	-5950.49	50	3	33	-0.0189159			50pab-3
499	74.04	-14.2911	396.269	2.17463	-5902.75	-5942.72	50	3	33	-0.0193086			50pab-3
500	75.02	-14.2925	396.801	2.17909	-5933	-6038.21	50	3	33	-0.0144807			50pab-3
501	76.01	-14.883	397.239	2.18275	-6278.87	-6093.13	50	3	33	-0.0117038			50pab-3
502	77.02	-14.2899	397.711	2.1867	-6067.51	-6205.54	50	3	33	-0.00602001			50pab-3
503	78.1	-15.0498	398.103	2.18997	-6270.24	-6211.32	50	3	33	-0.00572746			50pab-3
504	79.02	-15.062	398.497	2.19326	-6296.23	-6248.5	50	3	33	-0.00384789			50pab-3
505	80.02	-14.9774	398.651	2.19454	-6179.03	-6219.83	50	3	33	-0.00529733			50pab-3
506	81.12	-14.7831	399.15	2.1987	-6184.24	-6031.16	50	3	33	-0.0148371			50pab-3
507	82.08	-13.9526	399.458	2.20126	-5730.2	-5971.18	50	3	33	-0.0178697			50pab-3
508	83.16	-14.5338	399.863	2.20463	-5999.1	-5942.02	50	3	33	-0.0193441			50pab-3
509	84	-15.1305	400.353	2.20871	-6096.76	-6038.12	50	3	33	-0.0144852			50pab-3
510	85.08	-14.8094	400.786	2.2123	-6018.49	-6119.62	50	3	33	-0.0103643			50pab-3
511	86.08	-15.0813	401.442	2.21774	-6243.6	-6164.51	50	3	33	-0.00809465			50pab-3
512	86.98	-14.8841	401.868	2.22127	-6231.42	-6205.49	50	3	33	-0.00602233			50pab-3
513	88.11	-14.9036	402.25	2.22443	-6141.45	-6274.25	50	3	33	-0.00254582			50pab-3
514	89.18	-15.1603	402.781	2.22883	-6449.88	-6284.43	50	3	33	-0.0020311			50pab-3
515	90.16	-15.2002	403.354	2.23356	-6261.96	-6324.6	50	3	33	0			50pab-3

## Sheet: Figure 2C
pH_value	concentration	bpeptide	sample_num	time[h]	area(ppep)	conc(ppep) [µM]	area(pep)	conc(pep) [µM]	Pi [mM]	Pi [µM]	MAP [mM]	MAP [µM]
65	50	0	1	0.0833333	0	0	11.3475	55.4889
65	50	0	1	6.24333	0.152987	0.748101	11.0807	54.1842
65	50	0	1	12.4033	0.271048	1.32542	11.0189	53.882
65	50	0	1	18.5633	0.339761	1.66142	10.8991	53.2965
65	50	0	1	24.7233	0.332361	1.62524	10.786	52.7433
65	50	0	1	30.8833	0.358922	1.75512	10.6882	52.2653
65	50	0	1	37.0433	0.361511	1.76778	10.755	52.5919
65	50	0	1	43.2033	0.344378	1.684	10.6449	52.0531
65	50	0	1	49.3633	0.347548	1.6995	10.5619	51.6474
65	50	0	1	55.5233	0.33739	1.64983	10.4059	50.8845
65	50	0	1	61.6833	0.302128	1.4774	10.193	49.8434
65	50	0	1	67.8433	0.267382	1.30749	10.0926	49.3527
65	50	0	2	0.0833333	0	0	9.84817	48.1573
65	50	0	2	6.68333	0.12922	0.631883	9.83494	48.0926
65	50	0	2	13.2833	0.287485	1.40579	9.5243	46.5736
65	50	0	2	19.8833	0.355483	1.7383	9.41995	46.0633
65	50	0	2	26.4833	0.368442	1.80167	9.26234	45.2926
65	50	0	2	33.0833	0.39092	1.91159	9.32978	45.6224
65	50	0	2	39.6833	0.380991	1.86304	9.15445	44.765
65	50	0	2	46.2833	0.389618	1.90522	8.89998	43.5207
65	50	0	2	52.8833	0.403794	1.97454	8.81987	43.1289
65	50	0	2	59.4833	0.372298	1.82053	8.3583	40.8719
65	50	0	2	66.0833	0.359416	1.75753	7.91528	38.7055
65	50	0	2	72.6833	0.333163	1.62916	7.82198	38.2493
65	50	0	2	90.2833	0.254842	1.24617	6.39646	31.2785
65	50	0	2	96.8833	0.255123	1.24754	6.04945	29.5817
65	50	0	2	103.483	0.214232	1.04759	5.6488	27.6225
65	50	0	2	110.083	0.1986	0.971149	5.00421	24.4705
65	50	0	2	116.683	0.162859	0.796377	4.38353	21.4354
65	50	0	3	0.0833333	0	0	10.8168	52.8937
65	50	0	3	6.68333	0.20267	0.991051	10.7704	52.6672
65	50	0	3	13.2833	0.305004	1.49146	10.3553	50.637
65	50	0	3	19.8833	0.390103	1.90759	10.3895	50.8045
65	50	0	3	26.4833	0.427498	2.09046	10.3212	50.4706
65	50	0	3	33.0833	0.424695	2.07675	10.2106	49.9294
65	50	0	3	39.6833	0.421591	2.06157	10.0906	49.3427
65	50	0	3	46.2833	0.42397	2.0732	9.67649	47.3178
65	50	0	3	52.8833	0.426123	2.08373	9.60187	46.9529
65	50	0	3	59.4833	0.382707	1.87143	9.04366	44.2233
65	50	0	3	66.0833	0.386248	1.88874	8.55869	41.8518
65	50	0	3	72.6833	0.375929	1.83828	8.17021	39.9521
65	50	0	3	90.2833	0.290835	1.42218	6.4846	31.7095
65	50	0	3	96.8833	0.280121	1.36978	6.11521	29.9032
65	50	0	3	103.483	0.265979	1.30063	5.79709	28.3476
65	50	0	3	110.083	0.2404	1.17555	5.3195	26.0122
65	50	0	3	116.683	0.217888	1.06546	4.82886	23.613
65	50	0	4	0.0833333	0	0	9.82873	48.0623
65	50	0	4	6.68333	0.180869	0.884446	9.80051	47.9242
65	50	0	4	13.2833	0.272542	1.33272	9.49498	46.4302
65	50	0	4	19.8833	0.328824	1.60794	9.36851	45.8118
65	50	0	4	26.4833	0.373761	1.82768	9.30116	45.4824
65	50	0	4	33.0833	0.363291	1.77648	9.21638	45.0679
65	50	0	4	39.6833	0.360701	1.76382	8.94589	43.7452
65	50	0	4	46.2833	0.366569	1.79251	8.57436	41.9284
65	50	0	4	52.8833	0.364919	1.78444	8.10373	39.627
65	50	0	4	59.4833	0.338958	1.6575	7.49282	36.6397
65	50	0	4	66.0833	0.325757	1.59294	7.03268	34.3897
65	50	0	4	72.6833	0.31119	1.52171	6.67214	32.6266
65	50	0	4	90.2833	0.233645	1.14252	4.75003	23.2275
65	50	0	4	96.8833	0.238237	1.16497	4.53479	22.175
65	50	0	4	103.483	0.223562	1.09321	4.22379	20.6543
65	50	0	4	110.083	0.2	0.977995	3.74033	18.2901
65	50	0	4	116.683	0.154625	0.75611	3.2949	16.112
65	50	0	5	0.183333					6.63932	6639.32	16.5319	16531.9
65	50	0	5	2.18306					5.63025	5630.25	10.4778	10477.8
65	50	0	5	4.43167					5.57803	5578.03	7.99001	7990.01
65	50	0	5	6.68194					9.30078	9300.78	8.12705	8127.05
65	50	0	5	8.93306					9.01332	9013.32	8.37795	8377.95
65	50	0	5	11.1853					9.37545	9375.45	5.88016	5880.16
65	50	0	5	13.4325					11.5872	11587.2	6.64061	6640.61
65	50	0	5	15.6842					12.4774	12477.4	7.74547	7745.47
65	50	0	5	46.4486					14.6765	14676.5	0	0
65	50	0	6	0.183333					2.73305	2733.05	9.33412	9334.12
65	50	0	6	2.24167					12.977	12977	20.0038	20003.8
65	50	0	6	4.49417					5.94032	5940.32	6.66931	6669.31
65	50	0	6	6.74278					5.19894	5198.94	6.12935	6129.35
65	50	0	6	8.99667					7.25183	7251.83	6.85011	6850.11
65	50	0	6	11.2453					10.5105	10510.5	7.47408	7474.08
65	50	0	6	13.4944					14.1968	14196.8	7.03824	7038.24
65	50	0	6	15.745					8.85862	8858.62	5.2316	5231.6
65	50	0	6	46.4853					19.2577	19257.7	0	0
65	50	0	7	0.183333					4.15409	4154.09	13.8677	13867.7
65	50	0	7	2.28611					5.10283	5102.83	8.99581	8995.81
65	50	0	7	4.53639					5.96275	5962.75	10.7424	10742.4
65	50	0	7	6.7875					8.65077	8650.77	7.1539	7153.9
65	50	0	7	9.03611					10.5021	10502.1	5.98333	5983.33
65	50	0	7	11.2889					10.1148	10114.8	5.50001	5500.01
65	50	0	7	13.5367					10.0811	10081.1	4.17219	4172.19
65	50	0	7	18.5086					11.1229	11122.9	4.10299	4102.99
65	50	0	7	46.5094					13.4924	13492.4	0	0
65	50	1	1	0.0833333	0	0	11.6851	57.14
65	50	1	1	6.24333	0.929273	4.54412	10.6617	52.1354
65	50	1	1	12.4033	0.807043	3.94642	10.6998	52.3217
65	50	1	1	18.5633	0.560168	2.73921	10.8043	52.8328
65	50	1	1	24.7233	0.419649	2.05207	10.9712	53.649
65	50	1	1	30.8833	0.273473	1.33728	11.0876	54.2182
65	50	1	1	37.0433	0.190551	0.931789	11.139	54.4694
65	50	1	1	43.2033	0.131177	0.641451	11.1369	54.4594
65	50	1	1	49.3633	0.0778708	0.380786	11.1494	54.5204
65	50	1	1	55.5233	0.0250458	0.122473	11.0344	53.958
65	50	1	1	61.6833	0.0128433	0.0628036	10.9287	53.441
65	50	1	1	67.8433	0.0250704	0.122594	10.7483	52.5592
65	50	1	2	2.83333	0.599898	2.93348	9.82832	48.0602
65	50	1	2	8.99333	0.814007	3.98047	9.44552	46.1884
65	50	1	2	15.1533	0.637989	3.11975	9.56107	46.7534
65	50	1	2	21.3133	0.453903	2.21957	9.80303	47.9366
65	50	1	2	27.4733	0.306994	1.50119	9.89781	48.4001
65	50	1	2	33.6333	0.23279	1.13834	9.98418	48.8224
65	50	1	2	39.7933	0.14518	0.709925	10.0215	49.0049
65	50	1	2	45.9533	0.107149	0.523955	9.99857	48.8928
65	50	1	2	52.1133	0.0569492	0.27848		0
65	50	1	2	58.2733	0.0724317	0.354189	10.0181	48.9882
65	50	1	2	64.4333	0.0281979	0.137887	9.86686	48.2487
65	50	1	2	70.5933	0.0352925	0.172579	9.83574	48.0965
65	50	1	3	0.0833333	0	0	9.84817	48.1573
65	50	1	3	5.03333	0.839032	4.10284	9.83494	48.0926
65	50	1	3	9.98333	0.846414	4.13894	9.5243	46.5736
65	50	1	3	14.9333	0.702683	3.4361	9.41995	46.0633
65	50	1	3	19.8833	0.560317	2.73994	9.26234	45.2926
65	50	1	3	24.8333	0.408277	1.99646	9.32978	45.6224
65	50	1	3	29.7833	0.342649	1.67555	9.15445	44.765
65	50	1	3	34.7333	0.2475	1.21027	8.89998	43.5207
65	50	1	3	39.6833	0.134488	0.657645	8.81987	43.1289
65	50	1	3	44.6333	0.125663	0.61449	8.3583	40.8719
65	50	1	3	49.5833	0.0772471	0.377737	7.91528	38.7055
65	50	1	4	0.183333					5.06848	5068.48	11.2878	11287.8
65	50	1	4	2.31222					5.98073	5980.73	7.57734	7577.34
65	50	1	4	4.56306					6.26636	6266.36	6.87717	6877.17
65	50	1	4	6.81528					9.1234	9123.4	6.73114	6731.14
65	50	1	4	9.06444					10.4745	10474.5	8.2824	8282.4
65	50	1	4	11.3106					8.59848	8598.48	6.93004	6930.04
65	50	1	4	13.5636					10.6	10600	6.88411	6884.11
65	50	1	4	46.5203					16.146	16146	0	0
65	50	1	5	0.183333					4.63074	4630.74	11.8367	11836.7
65	50	1	5	2.33306					5.44885	5448.85	8.61504	8615.04
65	50	1	5	4.58083					4.65161	4651.61	5.75292	5752.92
65	50	1	5	6.83222					7.01382	7013.82	7.84313	7843.13
65	50	1	5	9.08194					8.94863	8948.63	7.10845	7108.45
65	50	1	5	11.3311					10.0452	10045.2	5.49063	5490.63
65	50	1	5	13.5822					12.2529	12252.9	6.38895	6388.95
65	50	1	5	46.6286					15.4996	15499.6	0	0
65	50	1	6	0.183333					5.3585	5358.5	9.43397	9433.97
65	50	1	6	2.33333					6.19462	6194.62	9.72901	9729.01
65	50	1	6	4.58639					5.86276	5862.76	8.37723	8377.23
65	50	1	6	6.83528					8.39487	8394.87	7.8413	7841.3
65	50	1	6	9.08389					11.0919	11091.9	5.11532	5115.32
65	50	1	6	11.3336					10.4772	10477.2	9.08255	9082.55
65	50	1	6	13.5839					9.20545	9205.45	3.86637	3866.37
65	50	1	6	46.6378					11.2727	11272.7	0	0
65	0	0	1	0.183333					6.26609	6266.09	14.8736	14873.6
65	0	0	1	4.54639					7.26628	7266.28	7.16383	7163.83
65	0	0	1	6.79889					9.52771	9527.71	7.1307	7130.7
65	0	0	1	9.05194					9.33453	9334.53	8.84792	8847.92
65	0	0	1	11.2986					11.5837	11583.7	5.96754	5967.54
65	0	0	1	13.5497					9.9163	9916.3	5.29633	5296.33
65	0	0	1	15.7967					11.1598	11159.8	3.00722	3007.22
65	0	0	1	20.7325					15.706	15706	3.87452	3874.52
65	0	0	1	45.4572					15.2802	15280.2	0	0
65	0	0	2	0.183333					2.7661	2766.1	14.6793	14679.3
65	0	0	2	4.57028					7.78513	7785.13	9.72479	9724.79
65	0	0	2	6.82194					7.52998	7529.98	8.82248	8822.48
65	0	0	2	9.07083					8.64399	8643.99	5.90007	5900.07
65	0	0	2	11.3203					8.99657	8996.57	7.00471	7004.71
65	0	0	2	13.5711					9.6005	9600.5	5.06346	5063.46
65	0	0	2	15.8219					9.96309	9963.09	6.13088	6130.88
65	0	0	2	46.6117					14.3673	14367.3	0	0
65	0	0	3	0.183333					1.98216	1982.16	10.6516	10651.6
65	0	0	3	2.15667					7.36497	7364.97	9.57741	9577.41
65	0	0	3	4.40583					5.31532	5315.32	8.37485	8374.85
65	0	0	3	6.65556					6.7356	6735.6	5.73796	5737.96
65	0	0	3	8.90722					7.24197	7241.97	5.4292	5429.2
65	0	0	3	11.1536					10.9841	10984.1	6.2627	6262.7
65	0	0	3	13.4072					6.61517	6615.17	6.18336	6183.36
65	0	0	3	15.6556					10.4203	10420.3	4.52813	4528.13
65	0	0	3	46.4469					10.8669	10866.9	0	0

## Sheet: Figure 2G H
sample_num	time h	mdeg	mre	fraction	deltafraction
1	0	-29.0813	-12117.2	0.563189	-0.157231
1	0.25	-29.0313	-12096.4	0.561617	2.49148
1	0.5	-29.8736	-12447.3	0.588104	2.8267
1	0.75	-29.9802	-12491.7	0.591456	4.67951
1	1	-30.5694	-12737.2	0.609984	4.95844
1	1.25	-30.6581	-12774.2	0.612774	5.82919
1	1.5	-30.935	-12889.6	0.621481	6.91691	unbound	-4654.88
1	1.75	-31.2809	-13033.7	0.632358	6.86031	boundstart	-17905
1	2	-31.2629	-13026.2	0.631792	7.47697
1	2.25	-31.459	-13107.9	0.637959	7.79835
1	2.5	-31.5612	-13150.5	0.641173	9.16563
1	2.75	-31.996	-13331.7	0.654845	9.03041
1	3	-31.953	-13313.7	0.653493	8.06407
1	3.25	-31.6457	-13185.7	0.64383	9.71531
1	3.5	-32.1708	-13404.5	0.660342	9.3562
1	3.75	-32.0566	-13356.9	0.656751	9.82789
1	4	-32.2066	-13419.4	0.661468	9.87066
1	4.25	-32.2202	-13425.1	0.661896	10.3483
1	4.5	-32.3721	-13488.4	0.666672	9.75462
1	4.75	-32.1833	-13409.7	0.660735	9.40903
1	5	-32.0734	-13363.9	0.657279	10.3716
1	5.25	-32.3795	-13491.5	0.666905	10.3735
1	5.5	-32.3801	-13491.7	0.666924	9.465
1	5.75	-32.0912	-13371.3	0.657839	9.92569
1	6	-32.2377	-13432.4	0.662446	10.4477
1	6.25	-32.4037	-13501.5	0.667666	8.95997
1	6.5	-31.9306	-13304.4	0.652789	9.70902
1	6.75	-32.1688	-13403.7	0.660279	8.96626
1	7	-31.9326	-13305.2	0.652852	9.97726
1	7.25	-32.2541	-13439.2	0.662962	9.5389
1	7.5	-32.1147	-13381.1	0.658578	8.89614
1	7.75	-31.9103	-13296	0.65215	9.72475
1	8	-32.1738	-13405.7	0.660437	9.6106
1	8.25	-32.1375	-13390.6	0.659295	9.70556
1	8.5	-32.1677	-13403.2	0.660245	8.99142
1	8.75	-31.9406	-13308.6	0.653103	8.22225
1	9	-31.696	-13206.7	0.645412	9.33544
1	9.25	-32.05	-13354.2	0.656544	9.68355
1	9.5	-32.1607	-13400.3	0.660025	9.19331
1	9.75	-32.0048	-13335.3	0.655122	9.38072
1	10	-32.0644	-13360.2	0.656996	9.04645
1	10.25	-31.9581	-13315.9	0.653654	8.94991
1	10.5	-31.9274	-13303.1	0.652688	8.91626
1	10.75	-31.9167	-13298.6	0.652352	8.90369
1	11	-31.9127	-13297	0.652226	8.73325
1	11.25	-31.8585	-13274.4	0.650522	8.71155
1	11.5	-31.8516	-13271.5	0.650305	8.81249
1	11.75	-31.8837	-13284.9	0.651314	9.42601
1	12	-32.0788	-13366.2	0.657449	7.34615
1	12.25	-31.4174	-13090.6	0.636651	8.20055
1	12.5	-31.6891	-13203.8	0.645195	8.38797
1	12.75	-31.7487	-13228.6	0.647069	8.48482
1	13	-31.7795	-13241.5	0.648037	8.54866
1	13.25	-31.7998	-13249.9	0.648676	9.49173
1	13.5	-32.0997	-13374.9	0.658106	7.95338
1	13.75	-31.6105	-13171	0.642723	8.10621
1	14	-31.6591	-13191.3	0.644251	7.28861
1	14.25	-31.3991	-13083	0.636075	7.50464
1	14.5	-31.4678	-13111.6	0.638236	7.83451
1	14.75	-31.5727	-13155.3	0.641534	7.00748
1	15	-31.3097	-13045.7	0.633264	7.28169
1	15.25	-31.3969	-13082	0.636006	6.50717
1	15.5	-31.1506	-12979.4	0.628261	7.42414
1	15.75	-31.4422	-13100.9	0.637431	7.25748
1	16	-31.3892	-13078.8	0.635764	7.22634
1	16.25	-31.3793	-13074.7	0.635453	6.97918
1	16.5	-31.3007	-13042	0.632981	6.32855
1	16.75	-31.0938	-12955.8	0.626475	6.01472
1	17	-30.994	-12914.2	0.623336	6.0883
1	17.25	-31.0174	-12923.9	0.624072	7.25842
1	17.5	-31.3895	-13079	0.635773	6.55434
1	17.75	-31.1656	-12985.7	0.628732	7.48137
1	18	-31.4604	-13108.5	0.638003	6.81283
1	18.25	-31.2478	-13019.9	0.631317	5.07008
1	18.5	-30.6936	-12789	0.61389	7.12414
1	18.75	-31.3468	-13061.2	0.634431	5.28171
1	19	-30.7609	-12817	0.616006	5.24397
1	19.25	-30.7489	-12812	0.615629	6.02447
1	19.5	-30.9971	-12915.5	0.623434	5.19838
1	19.75	-30.7344	-12806	0.615173	5.55561
1	20	-30.848	-12853.3	0.618745	6.65339
1	20.25	-31.1971	-12998.8	0.629723	6.06378
1	20.5	-31.0096	-12920.7	0.623827	5.96944
1	20.75	-30.9796	-12908.2	0.622883	6.82132
1	21	-31.2505	-13021	0.631402	6.92226
1	21.25	-31.2826	-13034.4	0.632412	6.52006
1	21.5	-31.1547	-12981.1	0.62839	6.37635
1	21.75	-31.109	-12962.1	0.626953	5.14052
1	22	-30.716	-12798.3	0.614594	5.0619
1	22.25	-30.691	-12787.9	0.613808	6.28987
1	22.5	-31.0815	-12950.6	0.626088	6.95937
1	22.75	-31.2944	-13039.3	0.632783	6.28579
1	23	-31.0802	-12950.1	0.626047	5.66944
1	23.25	-30.8842	-12868.4	0.619884	5.78611
1	23.5	-30.9213	-12883.9	0.62105	4.8792
1	23.75	-30.6329	-12763.7	0.611981	6.3773
1	24	-31.1093	-12962.2	0.626962	5.57007
1	24.25	-30.8526	-12855.2	0.61889	6.15874
1	24.5	-31.0398	-12933.2	0.624777	6.17887
1	24.75	-31.0462	-12935.9	0.624978	5.00781
1	25	-30.6738	-12780.7	0.613267	5.58674
1	25.25	-30.8579	-12857.5	0.619056	4.2792
1	25.5	-30.4421	-12684.2	0.605981	5.87416
1	25.75	-30.9493	-12895.5	0.621931	5.21787
1	26	-30.7406	-12808.6	0.615368	5.47416
1	26.25	-30.8221	-12842.5	0.617931	5.76472
1	26.5	-30.9145	-12881	0.620836	6.09585
1	26.75	-31.0198	-12924.9	0.624148	5.57164
1	27	-30.8531	-12855.5	0.618906	5.45466
1	27.25	-30.8159	-12840	0.617736	4.74178
1	27.5	-30.5892	-12745.5	0.610607	4.92228
1	27.75	-30.6466	-12769.4	0.612412	4.54115
1	28	-30.5254	-12718.9	0.608601	4.53014
1	28.25	-30.5219	-12717.5	0.608491	4.08487
1	28.5	-30.3803	-12658.5	0.604038	5.24492
1	28.75	-30.7492	-12812.2	0.615638	4.12858
1	29	-30.3942	-12664.2	0.604475	4.46536
1	29.25	-30.5013	-12708.9	0.607843	4.43958
1	29.5	-30.4931	-12705.5	0.607585	5.32133
1	29.75	-30.7735	-12822.3	0.616402	5.30278
1	30.0003	-30.7676	-12819.8	0.616217	4.97416
1	30.25	-30.6631	-12776.3	0.612931	4.43926
1	30.5	-30.493	-12705.4	0.607582	4.15688
1	30.75	-30.4032	-12668	0.604758	5.03894
1	31	-30.6837	-12784.9	0.613579	3.21758
1	31.25	-30.1045	-12543.5	0.595365	4.34933
1	31.5	-30.4644	-12693.5	0.606682	3.91285
1	31.75	-30.3256	-12635.7	0.602318	4.33329
1	32	-30.4593	-12691.4	0.606522	3.75437
1	32.25	-30.2752	-12614.7	0.600733	4.18109
1	32.5	-30.4109	-12671.2	0.605	4.64429
1	32.75	-30.5582	-12732.6	0.609632	4.10468
1	33	-30.3866	-12661.1	0.604236	4.0465
1	33.25	-30.3681	-12653.4	0.603654	4.18203
1	33.5	-30.4112	-12671.3	0.605009	3.53078
1	33.75	-30.2041	-12585	0.598497	4.30593
1	34	-30.4506	-12687.8	0.606248	3.8682
1	34.25	-30.3114	-12629.7	0.601871	3.37261
1	34.5	-30.1538	-12564.1	0.596915	4.33518
1	34.75	-30.4599	-12691.6	0.606541	3.71632
1	35	-30.2631	-12609.6	0.600352	3.52512
1	35.2503	-30.2023	-12584.3	0.59844	4.3314
1	35.5	-30.4587	-12691.1	0.606503	3.02167
1	35.75	-30.0422	-12517.6	0.593406	4.33109
1	36	-30.4586	-12691.1	0.6065	2.87513
1	36.25	-29.9956	-12498.2	0.59194	5.08234
1	36.5	-30.6975	-12790.6	0.614012	3.49808
1	36.75	-30.1937	-12580.7	0.59817	3.44839
1	37	-30.1779	-12574.1	0.597673	2.86412
1	37.25	-29.9921	-12496.7	0.59183	4.26537
1	37.5	-30.4377	-12682.4	0.605843	4.45436
1	37.75	-30.4978	-12707.4	0.607733	3.36758
1	38	-30.1522	-12563.4	0.596865	4.32952
1	38.25	-30.4581	-12690.9	0.606484	3.01727
1	38.5	-30.0408	-12517	0.593362	3.03299
1	38.75	-30.0458	-12519.1	0.593519	4.20027
1	39	-30.417	-12673.8	0.605192	3.36412
1	39.25	-30.1511	-12563	0.59683	3.09305
1	39.5	-30.0649	-12527	0.59412	2.42199
1	39.75	-29.8515	-12438.1	0.587409	2.61696
1	40	-29.9135	-12464	0.589359	1.96539
1	40.25	-29.7063	-12377.6	0.582843	2.3701
1	40.5	-29.835	-12431.2	0.58689	2.60752
1	40.75	-29.9105	-12462.7	0.589264	3.40028
1	41	-30.1626	-12567.8	0.597192	1.88614
1	41.25	-29.6811	-12367.1	0.582051	2.19683
1	41.5	-29.7799	-12408.3	0.585157	2.33425
1	41.75	-29.8236	-12426.5	0.586532	2.68299
1	42	-29.9345	-12472.7	0.590019	3.59839
1	42.25	-30.2256	-12594	0.599173	3.41349
1	42.5	-30.1668	-12569.5	0.597324	2.86821
1	42.75	-29.9934	-12497.2	0.591871	2.68236
1	43	-29.9343	-12472.6	0.590013	2.32985
1	43.25	-29.8222	-12425.9	0.586488	2.0418
1	43.5	-29.7306	-12387.7	0.583607	2.94462
1	43.75	-30.0177	-12507.4	0.592635	2.52262
1	44	-29.8835	-12451.5	0.588415	2.40784
1	44.25	-29.847	-12436.2	0.587267	2.94274
1	44.5	-30.0171	-12507.1	0.592616	1.59338
1	44.75	-29.588	-12328.3	0.579123	3.25406
1	45	-30.1161	-12548.4	0.59573	2.37042
1	45.25	-29.8351	-12431.3	0.586893	2.94494
1	45.5	-30.0178	-12507.4	0.592638	2.37136
1	45.75	-29.8354	-12431.4	0.586903	3.41034
1	46	-30.1658	-12569.1	0.597293	3.04934
1	46.25	-30.051	-12521.2	0.593683	2.82765
1	46.5	-29.9805	-12491.9	0.591466	3.21035
1	46.75	-30.1022	-12542.6	0.595293	2.70123
1	47	-29.9403	-12475.1	0.590201	3.6704
1	47.25	-30.2485	-12603.5	0.599893	2.47733
1	47.5	-29.8691	-12445.5	0.587962	2.68865
1	47.75	-29.9363	-12473.5	0.590076	2.17451
1	48	-29.7728	-12405.3	0.584934	2.80563
1	48.25	-29.9735	-12489	0.591245	2.30375
1	48.5	-29.8139	-12422.5	0.586227	2.48897
1	48.75	-29.8728	-12447	0.588079	2.51255
1	49	-29.8803	-12450.1	0.588315	2.89022
1	49.25	-30.0004	-12500.2	0.592091	2.48991
1	49.5	-29.8731	-12447.1	0.588088	2.32168
1	49.75	-29.8196	-12424.8	0.586406	3.35783
1	50.0003	-30.1491	-12562.1	0.596767	2.88928
1	50.25	-30.0001	-12500	0.592082	3.26443
1	50.5	-30.1194	-12549.7	0.595833	2.15061
1	50.75	-29.7652	-12402.2	0.584695	2.83425
1	51	-29.9826	-12492.8	0.591532	2.59148
1	51.25	-29.9054	-12460.6	0.589104	3.33236
1	51.5	-30.141	-12558.7	0.596513	2.01602
1	51.75	-29.7224	-12384.3	0.583349	2.67293
1	52	-29.9313	-12471.4	0.589918	2.43205
1	52.25	-29.8547	-12439.5	0.58751	3.14997
1	52.5	-30.083	-12534.6	0.594689	2.52828
1	52.75	-29.8853	-12452.2	0.588472	2.57041
1	53	-29.8987	-12457.8	0.588893	2.30941
1	53.25	-29.8157	-12423.2	0.586283	2.96664
1	53.5	-30.0247	-12510.3	0.592855	3.05154
1	53.75	-30.0517	-12521.5	0.593705	2.41193
1	54	-29.8483	-12436.8	0.587308	2.30878
1	54.2503	-29.8155	-12423.1	0.586277	1.96224
1	54.5	-29.7053	-12377.2	0.582812	3.16569
1	54.75	-30.088	-12536.7	0.594846	2.28363
1	55	-29.8075	-12419.8	0.586025	3.36852
1	55.2503	-30.1525	-12563.5	0.596874	3.02104
1	55.5	-30.042	-12517.5	0.593399	3.48236
1	55.75	-30.1887	-12578.6	0.598013	2.70186
1	56	-29.9405	-12475.2	0.590208	2.9311
1	56.25	-30.0134	-12505.6	0.5925	1.71665
1	56.5	-29.6272	-12344.7	0.580356	3.05594
1	56.75	-30.0531	-12522.1	0.593749	2.84651
1	57	-29.9865	-12494.4	0.591654	2.99683
1	57.25	-30.0343	-12514.3	0.593157	2.96286
1	57.5	-30.0235	-12509.8	0.592818	2.26979
1	57.75	-29.8031	-12418	0.585887	2.75595
1	58	-29.9577	-12482.4	0.590749	2.04243
1	58.25	-29.7308	-12387.8	0.583613	2.81978
1	58.5	-29.978	-12490.8	0.591387	2.5962
1	58.75	-29.9069	-12461.2	0.589151	2.50281
1	59	-29.8772	-12448.8	0.588217	1.76256
1	59.25	-29.6418	-12350.7	0.580815	3.14431
1	59.5	-30.0812	-12533.8	0.594632	2.85532
1	59.75	-29.9893	-12495.5	0.591742	2.04872
1	60	-29.7328	-12388.7	0.583676	2.81884
1	60.25	-29.9777	-12490.7	0.591377	3.03079
1	60.5	-30.0451	-12518.8	0.593497	2.67136
1	60.75	-29.9308	-12471.2	0.589903	2.28488
1	61	-29.8079	-12420	0.586038	2.73173
1	61.25	-29.95	-12479.2	0.590506	2.01539
1	61.5	-29.7222	-12384.2	0.583343	2.03709
1	61.75	-29.7291	-12387.1	0.58356	2.3418
1	62	-29.826	-12427.5	0.586607	2.94179
1	62.25	-30.0168	-12507	0.592607	2.20124
1	62.5	-29.7813	-12408.9	0.585201	2.21727
1	62.75	-29.7864	-12411	0.585362	2.81632
1	63	-29.9769	-12490.4	0.591352	2.67985
1	63.25	-29.9335	-12472.3	0.589988	2.17671
1	63.5	-29.7735	-12405.6	0.584956	1.72325
1	63.75	-29.6293	-12345.5	0.580422	1.33269
1	64	-29.5051	-12293.8	0.576516	2.23425
1	64.2503	-29.7918	-12413.2	0.585532	1.99526
1	64.5	-29.7158	-12381.6	0.583142	1.03678
1	64.75	-29.411	-12254.6	0.573557	0.825464
1	65	-29.3438	-12226.6	0.571444	2.77167
1	65.25	-29.9627	-12484.5	0.590906	2.78991
1	65.5	-29.9685	-12486.9	0.591088	3.75908
1	65.75	-30.2767	-12615.3	0.60078	1.99243
1	66	-29.7149	-12381.2	0.583113	-3.72009
2	0	-27.8983	-11624.3	0.525988	-3.30563
2	0.25	-28.0301	-11679.2	0.530133	-3.59525
2	0.5	-27.938	-11640.8	0.527237	-1.40753	-4362.37
2	0.75	-28.6337	-11930.7	0.549114	-0.110691	-18777.9	boundstart and end from KCl
2	1	-29.0461	-12102.5	0.562082	-0.751879	-17487.6
2	1.25	-28.8422	-12017.6	0.55567	-0.213205
2	1.5	-29.0135	-12089	0.561057	0.961626	unbound	-3763.12
2	1.75	-29.3871	-12244.6	0.572805	1.05848	boundstart	-17803.2
2	2	-29.4179	-12257.5	0.573774	1.84401
2	2.25	-29.6677	-12361.5	0.581629	3.18613
2	2.5	-30.0945	-12539.4	0.59505	3.26884
2	2.75	-30.1208	-12550.3	0.595877	3.76254
2	3	-30.2778	-12615.7	0.600815	3.53141
2	3.25	-30.2043	-12585.1	0.598503	4.03549
2	3.5	-30.3646	-12651.9	0.603544	3.57669
2	3.75	-30.2187	-12591.1	0.598956	4.50467
2	4	-30.5138	-12714.1	0.608236	2.64526
2	4.25	-29.9225	-12467.7	0.589642	4.70467
2	4.5	-30.5774	-12740.6	0.610236	4.16914
2	4.75	-30.4071	-12669.6	0.604881	5.0424
2	5	-30.6848	-12785.3	0.613613	5.14963
2	5.25	-30.7189	-12799.5	0.614685	4.86725
2	5.5	-30.6291	-12762.1	0.611862	4.60813
2	5.75	-30.5467	-12727.8	0.60927	4.52071
2	6	-30.5189	-12716.2	0.608396	4.83957
2	6.25	-30.6203	-12758.5	0.611585	6.01346
2	6.5	-30.9936	-12914	0.623324	5.39743
2	6.75	-30.7977	-12832.4	0.617163	4.80121
2	7	-30.6081	-12753.4	0.611201	4.81033
2	7.25	-30.611	-12754.6	0.611292	5.66944
2	7.5	-30.8842	-12868.4	0.619884	4.90435
2	7.75	-30.6409	-12767	0.612233	5.02385
2	8	-30.6789	-12782.9	0.613428	5.22196
2	8.25	-30.7419	-12809.1	0.615409	4.69964
2	8.5	-30.5758	-12739.9	0.610185	5.35907
2	8.75	-30.7855	-12827.3	0.61678	4.89052
2	9	-30.6365	-12765.2	0.612094	4.55719
2	9.25	-30.5305	-12721	0.608761	5.42227
2	9.5	-30.8056	-12835.7	0.617412	5.09586
2	9.75	-30.7018	-12792.4	0.614148	5.30466
2	10	-30.7682	-12820.1	0.616236	4.87888
2	10.25	-30.6328	-12763.7	0.611978	5.08957
2	10.5	-30.6998	-12791.6	0.614085	4.58266
2	10.75	-30.5386	-12724.4	0.609016	3.69525
2	11	-30.2564	-12606.8	0.600142	4.50782
2	11.25	-30.5148	-12714.5	0.608267	4.31222
2	11.5	-30.4526	-12688.6	0.606311	4.09178
2	11.75	-30.3825	-12659.4	0.604107	4.96033
2	12	-30.6587	-12774.5	0.612792	4.59524
2	12.25	-30.5426	-12726.1	0.609141	3.14148
2	12.5	-30.0803	-12533.5	0.594604	3.56349
2	12.75	-30.2145	-12589.4	0.598824	4.11002
2	13	-30.3883	-12661.8	0.604289	3.97292
2	13.25	-30.3447	-12643.6	0.602918	4.03172
2	13.5	-30.3634	-12651.4	0.603506	3.0333
2	13.75	-30.0459	-12519.1	0.593522	3.44336
2	14	-30.1763	-12573.5	0.597623	3.66537
2	14.25	-30.2469	-12602.9	0.599843	3.92701
2	14.5	-30.3301	-12637.5	0.602459	3.25626
2	14.75	-30.1168	-12548.7	0.595752	3.30437
2	15	-30.1321	-12555	0.596233	3.64776
2	15.25	-30.2413	-12600.5	0.599667	2.81129
2	15.5	-29.9753	-12489.7	0.591302	2.35186
2	15.75	-29.8292	-12428.8	0.586708	2.58834
2	16	-29.9044	-12460.2	0.589072	3.63581
2	16.25	-30.2375	-12599	0.599547	3.38267
2	16.5	-30.157	-12565.4	0.597016	1.92671
2	16.75	-29.694	-12372.5	0.582456	2.51476
2	17	-29.881	-12450.4	0.588337	1.98866
2	17.25	-29.7137	-12380.7	0.583076	2.17639
2	17.5	-29.7734	-12405.6	0.584953	2.68331
2	17.75	-29.9346	-12472.7	0.590022	2.31507
2	18	-29.8175	-12424	0.58634	2.46853
2	18.25	-29.8663	-12444.3	0.587874	1.62294
2	18.5	-29.5974	-12332.2	0.579418	1.7786
2	18.75	-29.6469	-12352.9	0.580975	1.56476
2	19	-29.5789	-12324.5	0.578837	2.00627
2	19.25	-29.7193	-12383	0.583252	1.07263
2	19.5	-29.4224	-12259.3	0.573915	1.96822
2	19.75	-29.7072	-12378	0.582871	1.44716
2	20	-29.5415	-12309	0.577661	2.36979
2	20.25	-29.8349	-12431.2	0.586887	1.55187
2	20.5	-29.5748	-12322.8	0.578708	2.61161
2	20.75	-29.9118	-12463.2	0.589305	1.40848
2	21	-29.5292	-12303.8	0.577274	2.73488
2	21.25	-29.951	-12479.6	0.590538	2.5267
2	21.5	-29.8848	-12452	0.588456	1.99369
2	21.75	-29.7153	-12381.4	0.583126	2.56696
2	22	-29.8976	-12457.3	0.588859	0.528297
2	22.25	-29.2493	-12187.2	0.568472	2.36759
2	22.5	-29.8342	-12430.9	0.586865	2.48708
2	22.75	-29.8722	-12446.7	0.58806	2.33174
2	23	-29.8228	-12426.2	0.586506	2.63614
2	23.25	-29.9196	-12466.5	0.58955	2.57419
2	23.5	-29.8999	-12458.3	0.588931	2.73991
2	23.75	-29.9526	-12480.2	0.590588	1.22703
2	24	-29.4715	-12279.8	0.575459	1.69495
2	24.25	-29.6203	-12341.8	0.580139	2.7767
2	24.5	-29.9643	-12485.1	0.590956	1.6198
2	24.75	-29.5964	-12331.8	0.579387	1.86539
2	25	-29.6745	-12364.4	0.581843	1.25911
2	25.25	-29.4817	-12284	0.57578	0.122326
2	25.5	-29.1202	-12133.4	0.564412	1.08018
2	25.75	-29.4248	-12260.3	0.573991	1.10282
2	26	-29.432	-12263.3	0.574217	0.126414
2	26.25	-29.1215	-12134	0.564453	1.31571
2	26.5	-29.4997	-12291.5	0.576346	-0.00974833
2	26.75	-29.0782	-12115.9	0.563092	0.74842
2	27	-29.3193	-12216.4	0.570673	0.278614
2	27.25	-29.1699	-12154.1	0.565975	1.65785
2	27.5	-29.6085	-12336.9	0.579768	-0.159432
2	27.75	-29.0306	-12096.1	0.561595	1.61445
2	28	-29.5947	-12331.1	0.579334	0.624208
2	28.25	-29.2798	-12199.9	0.569431	-0.495593
2	28.5	-28.9237	-12051.5	0.558233	1.061
2	28.75	-29.4187	-12257.8	0.573799	-0.315406
2	29	-28.981	-12075.4	0.560035	0.96477
2	29.25	-29.3881	-12245	0.572837	1.1871
2	29.5	-29.4588	-12274.5	0.57506	0.283645
2	29.75	-29.1715	-12154.8	0.566026	-0.0229557
2	30	-29.074	-12114.2	0.56296	0.66949
2	30.25	-29.2942	-12205.9	0.569884	-0.0421379
2	30.5	-29.0679	-12111.6	0.562768	0.191508
2	30.75	-29.1422	-12142.6	0.565104	-0.44465
2	31	-28.9399	-12058.3	0.558743	0.162891
2	31.25	-29.1331	-12138.8	0.564818	0.727037
2	31.5	-29.3125	-12213.5	0.570459	-0.188363
2	31.75	-29.0214	-12092.2	0.561305	0.544963
2	32	-29.2546	-12189.4	0.568639	0.165722
2	32.25	-29.134	-12139.2	0.564846	-0.473266
2	32.5	-28.9308	-12054.5	0.558456	0.929236
2	32.75	-29.3768	-12240.3	0.572481	-0.615403
2	33	-28.8856	-12035.7	0.557035	0.590875
2	33.25	-29.2692	-12195.5	0.569098	-0.879866
2	33.5	-28.8015	-12000.6	0.55439	0.693389
2	33.75	-29.3018	-12209.1	0.570123	0.344651
2	34	-29.1909	-12162.9	0.566636	0.0663515
2	34.25	-29.1024	-12126	0.563853	0.0198111
2	34.5	-29.0876	-12119.8	0.563387	-0.461631
2	34.75	-28.9345	-12056	0.558573	0.881438
2	35	-29.3616	-12234	0.572003	-0.848105
2	35.25	-28.8116	-12004.8	0.554708	-0.144338
2	35.5	-29.0354	-12098.1	0.561746	0.164464
2	35.75	-29.1336	-12139	0.564834	-0.178615
2	36	-29.0245	-12093.5	0.561403	0.197482
2	36.25	-29.1441	-12143.4	0.565164	0.0154087
2	36.5	-29.0862	-12119.2	0.563343	-0.283016
2	36.75	-28.9913	-12079.7	0.560359	-0.44182
2	37	-28.9408	-12058.7	0.558771	-0.829552
2	37.25	-28.8175	-12007.3	0.554894	-0.0216979
2	37.5	-29.0744	-12114.3	0.562972	-0.385216
2	37.75	-28.9588	-12066.2	0.559337	0.557227
2	38	-29.2585	-12191	0.568761	-0.671063
2	38.25	-28.8679	-12028.3	0.556478	0.029245
2	38.5	-29.0906	-12121.1	0.563482	-0.306601
2	38.75	-28.9838	-12076.6	0.560123	-0.71037
2	39	-28.8554	-12023.1	0.556085	-1.36948
2	39.25	-28.6458	-11935.8	0.549494	-0.276098
2	39.5	-28.9935	-12080.6	0.560428	-0.976405
2	39.75	-28.7708	-11987.8	0.553425	0.0591189
2	40	-29.1001	-12125	0.56378	-1.00251
2	40.25	-28.7625	-11984.4	0.553164	-1.0915
2	40.5	-28.7342	-11972.6	0.552274	-1.07389
2	40.75	-28.7398	-11974.9	0.55245	-0.486159
2	41	-28.9267	-12052.8	0.558328	-0.815086
2	41.25	-28.8221	-12009.2	0.555038	-0.689616
2	41.5	-28.862	-12025.8	0.556293	-0.618233
2	41.75	-28.8847	-12035.3	0.557007	0.0110062
2	42	-29.0848	-12118.7	0.563299	-0.362261
2	42.25	-28.9661	-12069.2	0.559566	-1.15439
2	42.5	-28.7142	-11964.2	0.551645	-1.71256
2	42.75	-28.5367	-11890.3	0.546063	-1.34967
2	43	-28.6521	-11938.4	0.549692	-1.15502
2	43.25	-28.714	-11964.2	0.551639	-0.559428
2	43.5	-28.9034	-12043.1	0.557595	-0.0861627
2	43.75	-29.0539	-12105.8	0.562327	-1.17326
2	44	-28.7082	-11961.8	0.551457	0.00220124
2	44.25	-29.082	-12117.5	0.563211	-0.683956
2	44.5	-28.8638	-12026.6	0.55635	0.4327
2	44.75	-29.2189	-12174.5	0.567516	0.152514
2	45	-29.1298	-12137.4	0.564714	-0.0216979
2	45.25	-29.0744	-12114.3	0.562972	-0.746534
2	45.5	-28.8439	-12018.3	0.555724	-0.746219
2	45.75	-28.844	-12018.3	0.555727	0.215092
2	46	-29.1497	-12145.7	0.56534	-1.94967
2	46.25	-28.4613	-11858.9	0.543692	-0.696848
2	46.5	-28.8597	-12024.9	0.556221	-0.174841
2	46.75	-29.0257	-12094	0.561441	-0.506284
2	47	-28.9203	-12050.1	0.558126	-1.1393
2	47.25	-28.719	-11966.2	0.551796	0.645591
2	47.5	-29.2866	-12202.7	0.569645	-0.748735
2	47.75	-28.8432	-12018	0.555702	-0.115722
2	48	-29.0445	-12101.9	0.562032	-1.76288
2	48.25	-28.5207	-11883.6	0.54556	-1.12955
2	48.5	-28.7221	-11967.5	0.551894	-1.15911
2	48.75	-28.7127	-11963.6	0.551598	-1.36225
2	49	-28.6481	-11936.7	0.549567	-1.65407
2	49.25	-28.5553	-11898	0.546648	-1.3176
2	49.5	-28.6623	-11942.6	0.550013	-0.742131
2	49.75	-28.8453	-12018.9	0.555768	-0.341192
2	50	-28.9728	-12072	0.559777	-0.35094
2	50.25	-28.9697	-12070.7	0.55968	-1.26603
2	50.5	-28.6787	-11949.5	0.550529	-1.75501
2	50.75	-28.5232	-11884.7	0.545639	-1.44401
2	51	-28.6221	-11925.9	0.548749	-1.99526
2	51.25	-28.4468	-11852.8	0.543236	-1.64715
2	51.5	-28.5575	-11899	0.546718	-1.61634
2	51.75	-28.5673	-11903	0.547026	-0.638987
2	52	-28.8781	-12032.5	0.556799	-1.34621
2	52.25	-28.6532	-11938.8	0.549727	-2.38362
2	52.5	-28.3233	-11801.4	0.539353	-0.746534
2	52.75	-28.8439	-12018.3	0.555724	-1.28804
2	53	-28.6717	-11946.5	0.550309	-1.58237
2	53.25	-28.5781	-11907.5	0.547365	-1.23332
2	53.5	-28.6891	-11953.8	0.550856	-1.6481
2	53.75	-28.5572	-11898.8	0.546708	-0.811313
2	54	-28.8233	-12009.7	0.555076	-1.56036
2	54.25	-28.5851	-11910.5	0.547585	-2.755
2	54.5	-28.2052	-11752.2	0.535639	-1.64369
2	54.75	-28.5586	-11899.4	0.546752	-1.87294
2	55	-28.4857	-11869	0.54446	-1.96287
2	55.25	-28.4571	-11857.1	0.54356	-0.979865
2	55.5	-28.7697	-11987.4	0.55339	-0.975148
2	55.75	-28.7712	-11988	0.553438	-0.609113
2	56	-28.8876	-12036.5	0.557098	-1.77483
2	56.25	-28.5169	-11882	0.545441	-0.871375
2	56.5	-28.8042	-12001.8	0.554475	-2.24212
2	56.75	-28.3683	-11820.1	0.540768	-2.13268
2	57	-28.4031	-11834.6	0.541862	-1.05785
2	57.25	-28.7449	-11977	0.552611	-2.12419
2	57.5	-28.4058	-11835.7	0.541947	-1.16414
2	57.75	-28.7111	-11963	0.551548	-2.19243
2	58	-28.3841	-11826.7	0.541265	-1.67357
2	58.25	-28.5491	-11895.5	0.546453	-1.39558
2	58.5	-28.6375	-11932.3	0.549233	-1.62797
2	58.75	-28.5636	-11901.5	0.546909	-0.693389
2	59	-28.8608	-12025.3	0.556255	-1.48489
2	59.25	-28.6091	-11920.5	0.54834	-1.67891
2	59.5	-28.5474	-11894.7	0.5464	-1.68395
2	59.75	-28.5458	-11894.1	0.54635	-1.72986
2	60	-28.5312	-11888	0.545891	-1.17483
2	60.25	-28.7077	-11961.5	0.551441	-2.1418
2	60.5	-28.4002	-11833.4	0.541771	-1.02169
2	60.75	-28.7564	-11981.8	0.552972	-2.00029
2	61	-28.4452	-11852.2	0.543186	-1.78017
2	61.25	-28.5152	-11881.3	0.545387	-2.23677
2	61.5	-28.37	-11820.8	0.540821	-1.13301
2	61.75	-28.721	-11967.1	0.551859	-1.22986
2	62	-28.6902	-11954.2	0.55089	-1.97514
2	62.25	-28.4532	-11855.5	0.543438	-0.221696
2	62.5	-29.0108	-12087.8	0.560972	-1.6613
2	62.75	-28.553	-11897.1	0.546576	-2.04998
2	63	-28.4294	-11845.6	0.542689	-2.35627
2	63.25	-28.332	-11805	0.539626	-1.42609
2	63.5	-28.6278	-11928.2	0.548928	-1.38049
2	63.75	-28.6423	-11934.3	0.549384	-1.2025
2	64	-28.6989	-11957.9	0.551164	-1.5176
2	64.25	-28.5987	-11916.1	0.548013	-1.66759
2	64.5	-28.551	-11896.2	0.546513	-1.81476
2	64.75	-28.5042	-11876.8	0.545041	-1.51822
2	65	-28.5985	-11916	0.548007	-1.89967
2	65.25	-28.4772	-11865.5	0.544192	-2.06099
2	65.5	-28.4259	-11844.1	0.542579	-1.39087
2	65.75	-28.639	-11932.9	0.54928	-1.86602
2	66	-28.4879	-11870	0.544529	-0.887413
2	66.25	-28.7991	-11999.6	0.554315	-2.12639
2	66.5	-28.4051	-11835.5	0.541925	-2.16602
2	66.75	-28.3925	-11830.2	0.541529	-1.58049
2	67	-28.5787	-11907.8	0.547384	-1.4764
2	67.25	-28.6118	-11921.6	0.548425	-1.82703
2	67.5	-28.5003	-11875.1	0.544919	-1.49747
2	67.75	-28.6051	-11918.8	0.548214	-2.02042
2	68	-28.4388	-11849.5	0.542985	-1.15219
2	68.25	-28.7149	-11964.5	0.551667	-0.872947
2	68.5	-28.8037	-12001.5	0.55446	-1.99149
2	68.75	-28.448	-11853.3	0.543274	-1.3481
2	69	-28.6526	-11938.6	0.549708	-1.28018
2	69.25	-28.6742	-11947.6	0.550387	-1.52388
2	69.5	-28.5967	-11915.3	0.54795	-1.68112
2	69.75	-28.5467	-11894.5	0.546378	-2.42985
2	70	-28.3086	-11795.2	0.538891	-1.433
2	70.25	-28.6256	-11927.3	0.548859	-1.26382
2	70.5	-28.6794	-11949.8	0.550551	-21.6514
3	0	-22.1961	-9248.38	0.346676	-20.4064
3	0.25	-22.592	-9413.33	0.359125	-18.2951
3	0.5	-23.2634	-9693.08	0.380238	-17.7869	-4105.47
3	0.75	-23.425	-9760.42	0.38532	-18.0225	-18777.9	boundstart and end from KCl
3	1	-23.3501	-9729.21	0.382964	-15.3502	-17487.6
3	1.25	-24.1999	-10083.3	0.409687	-17.1762
3	1.5	-23.6192	-9841.33	0.391427	-15.7099	unbound	-3763.12
3	1.75	-24.0855	-10035.6	0.40609	-13.8194	boundstart	-12487.3	boundstart and end from second melting
3	2	-24.6867	-10286.1	0.424995	-14.7665
3	2.25	-24.3855	-10160.6	0.415524	-13.6279
3	2.5	-24.7476	-10311.5	0.426911	-13.1213
3	2.75	-24.9087	-10378.6	0.431977	-13.9209
3	3	-24.6544	-10272.7	0.42398	-12.909
3	3.25	-24.9762	-10406.7	0.434099	-13.9854
3	3.5	-24.6339	-10264.1	0.423335	-12.1323
3	3.75	-25.2232	-10509.7	0.441866	-12.692
3	4	-25.0452	-10435.5	0.436269	-14.3753
3	4.25	-24.5099	-10212.5	0.419436	-14.3433
3	4.5	-24.5201	-10216.7	0.419757	-12.9986
3	4.75	-24.9477	-10394.9	0.433203	-12.2631
3	5	-25.1816	-10492.3	0.440558	-12.1515
3	5.25	-25.2171	-10507.1	0.441675	-11.3813
3	5.5	-25.462	-10609.2	0.449376	-12.9643
3	5.75	-24.9586	-10399.4	0.433546	-11.1769
3	6	-25.527	-10636.2	0.45142	-10.9285
3	6.25	-25.606	-10669.2	0.453904	-12.3225
3	6.5	-25.1627	-10484.5	0.439964	-11.6436
3	6.75	-25.3786	-10574.4	0.446753	-11.2071
3	7	-25.5174	-10632.2	0.451118	-12.5772
3	7.25	-25.0817	-10450.7	0.437417	-12.6521
3	7.5	-25.0579	-10440.8	0.436668	-12.5823
3	7.75	-25.0801	-10450	0.437366	-12.2354
3	8	-25.1904	-10496	0.440835	-12.2181
3	8.25	-25.1959	-10498.3	0.441008	-13.2323
3	8.5	-24.8734	-10363.9	0.430867	-11.4408
3	8.75	-25.4431	-10601.3	0.448781	-13.1452
3	9	-24.9011	-10375.5	0.431738	-12.5835
3	9.25	-25.0797	-10449.9	0.437354	-11.3087
3	9.5	-25.4851	-10618.8	0.450102	-13.0804
3	9.75	-24.9217	-10384	0.432385	-13.0219
3	10	-24.9403	-10391.8	0.43297	-12.6835
3	10.25	-25.0479	-10436.6	0.436354	-12.9058
3	10.5	-24.9772	-10407.2	0.434131	-12.2945
3	10.75	-25.1716	-10488.2	0.440244	-12.9782
3	11	-24.9542	-10397.6	0.433407	-13.8848
3	11.25	-24.6659	-10277.5	0.424341	-13.1832
3	11.5	-24.889	-10370.4	0.431357	-12.7225
3	11.75	-25.0355	-10431.5	0.435964	-13.2445
3	12	-24.8695	-10362.3	0.430744	-12.298
3	12.25	-25.1705	-10487.7	0.440209	-13.3483
3	12.5	-24.8365	-10348.5	0.429706	-13.0722
3	12.75	-24.9243	-10385.1	0.432467	-13.2407
3	13	-24.8707	-10362.8	0.430782	-13.3351
3	13.25	-24.8407	-10350.3	0.429838	-14.7017
3	13.5	-24.4061	-10169.2	0.416172	-12.8373
3	13.75	-24.999	-10416.2	0.434816	-15.0539
3	14	-24.2941	-10122.5	0.41265	-14.7121
3	14.25	-24.4028	-10167.8	0.416068	-14.1398
3	14.5	-24.5848	-10243.7	0.421791	-13.8662
3	14.75	-24.6718	-10279.9	0.424527	-14.2024
3	15	-24.5649	-10235.4	0.421165	-14.5929
3	15.25	-24.4407	-10183.6	0.41726	-14.0524
3	15.5	-24.6126	-10255.2	0.422665	-14.8335
3	15.75	-24.3642	-10151.8	0.414854	-14.9124
3	16	-24.3391	-10141.3	0.414065	-14.3404
3	16.25	-24.521	-10217.1	0.419785	-15.1322
3	16.5	-24.2692	-10112.2	0.411867	-13.6323
3	16.75	-24.7462	-10310.9	0.426867	-13.9823
3	17	-24.6349	-10264.5	0.423367	-14.6782
3	17.25	-24.4136	-10172.3	0.416408	-14.7524
3	17.5	-24.39	-10162.5	0.415665	-14.459
3	17.75	-24.4833	-10201.4	0.418599	-15.1146
3	18	-24.2748	-10114.5	0.412043	-15.6401
3	18.25	-24.1077	-10044.9	0.406788	-14.2379
3	18.5	-24.5536	-10230.7	0.42081	-13.6021
3	18.75	-24.7558	-10314.9	0.427168	-14.5055
3	19	-24.4685	-10195.2	0.418134	-15.7841
3	19.25	-24.0619	-10025.8	0.405348	-14.6898
3	19.5	-24.4099	-10170.8	0.416291	-14.7813
3	19.75	-24.3808	-10158.7	0.415376	-15.7002
3	20	-24.0886	-10036.9	0.406188	-14.8005
3	20.25	-24.3747	-10156.1	0.415184	-16.3404
3	20.5	-23.885	-9952.08	0.399785	-15.8294
3	20.75	-24.0475	-10019.8	0.404895	-15.6329
3	21	-24.11	-10045.8	0.40686	-15.7272
3	21.25	-24.08	-10033.3	0.405917	-16.6586
3	21.5	-23.7838	-9909.92	0.396603	-16.1643
3	21.75	-23.941	-9975.42	0.401546	-14.6322
3	22	-24.4282	-10178.4	0.416867	-15.2678
3	22.25	-24.2261	-10094.2	0.410511	-16.3439
3	22.5	-23.8839	-9951.62	0.39975	-15.4835
3	22.75	-24.1575	-10065.6	0.408354	-14.1017
3	23	-24.5969	-10248.7	0.422172	-14.9363
3	23.25	-24.3315	-10138.1	0.413826	-15.6709
3	23.5	-24.0979	-10040.8	0.40648	-16.5344
3	23.75	-23.8233	-9926.37	0.397845	-16.9005
3	24	-23.7069	-9877.88	0.394184	-15.5241
3	24.25	-24.1446	-10060.2	0.407948	-16.4508
3	24.5	-23.8499	-9937.46	0.398681	-15.9222
3	24.75	-24.018	-10007.5	0.403967	-16.5325
3	25	-23.8239	-9926.62	0.397864	-16.5602
3	25.25	-23.8151	-9922.96	0.397587	-16.8583
3	25.5	-23.7203	-9883.46	0.394606	-17.3435
3	25.75	-23.566	-9819.17	0.389754	-17.9404
3	26	-23.3762	-9740.08	0.383785	-16.9451
3	26.25	-23.6927	-9871.96	0.393738	-16.1042
3	26.5	-23.9601	-9983.38	0.402147	-15.7014
3	26.75	-24.0882	-10036.8	0.406175	-16.925
3	27	-23.6991	-9874.62	0.393939	-15.659
3	27.25	-24.1017	-10042.4	0.406599	-16.2413
3	27.5	-23.9165	-9965.21	0.400776	-15.9347
3	27.75	-24.014	-10005.8	0.403842	-17.3734
3	28	-23.5565	-9815.21	0.389455	-16.5835
3	28.25	-23.8077	-9919.88	0.397354	-16.5759
3	28.5	-23.8101	-9920.87	0.39743	-17.9501
3	28.75	-23.3731	-9738.79	0.383688	-17.3923
3	29	-23.5505	-9812.71	0.389266	-16.7234
3	29.25	-23.7632	-9901.33	0.395955	-16.2454
3	29.5	-23.9152	-9964.67	0.400735	-17.2873
3	29.75	-23.5839	-9826.62	0.390317	-16.6046
3	30	-23.801	-9917.08	0.397144	-16.98
3	30.25	-23.6816	-9867.33	0.393389	-16.5071
3	30.5	-23.832	-9930	0.398118	-16.6637
3	30.75	-23.7822	-9909.25	0.396552	-16.6083
3	31	-23.7998	-9916.58	0.397106	-17.4552
3	31.25	-23.5305	-9804.37	0.388637	-17.025
3	31.5	-23.6673	-9861.38	0.392939	-17.1986
3	31.75	-23.6121	-9838.38	0.391203	-18.7605
3	32	-23.1154	-9631.42	0.375584	-17.8445
3	32.25	-23.4067	-9752.79	0.384744	-17.2486
3	32.5	-23.5962	-9831.75	0.390703	-17.8266
3	32.75	-23.4124	-9755.17	0.384924	-17.2124
3	33	-23.6077	-9836.54	0.391065	-18.2347
3	33.25	-23.2826	-9701.08	0.380842	-17.03
3	33.5	-23.6657	-9860.71	0.392889	-18.5121
3	33.75	-23.1944	-9664.33	0.378068	-17.4961
3	34	-23.5175	-9798.96	0.388229	-18.1986
3	34.25	-23.2941	-9705.88	0.381203	-16.8734
3	34.5	-23.7155	-9881.46	0.394455	-17.8376
3	34.75	-23.4089	-9753.71	0.384814	-18.4888
3	35	-23.2018	-9667.42	0.378301	-19.2237
3	35.25	-22.9681	-9570.04	0.370952	-18.6926
3	35.5	-23.137	-9640.42	0.376263	-17.9055
3	35.75	-23.3873	-9744.71	0.384134	-18.4174
3	36	-23.2245	-9676.87	0.379015	-17.3398
3	36.25	-23.5672	-9819.67	0.389791	-17.4803
3	36.5	-23.5225	-9801.04	0.388386	-18.2687
3	36.75	-23.2718	-9696.58	0.380502	-19.5614
3	37	-22.8607	-9525.29	0.367575	-18.1426
3	37.25	-23.3119	-9713.29	0.381763	-18.9753
3	37.5	-23.0471	-9602.96	0.373436	-18.7775
3	37.75	-23.11	-9629.17	0.375414	-18.2643
3	38	-23.2732	-9697.17	0.380546	-18.4171
3	38.25	-23.2246	-9676.92	0.379018	-18.5885
3	38.5	-23.1701	-9654.21	0.377304	-18.6589
3	38.75	-23.1477	-9644.88	0.3766	-18.6376
3	39	-23.1545	-9647.71	0.376814	-18.9979
3	39.25	-23.0399	-9599.96	0.37321	-17.9111
3	39.5	-23.3855	-9743.96	0.384078	-19.0957
3	39.75	-23.0088	-9587	0.372232	-18.2278
3	40	-23.2848	-9702	0.380911	-18.2435
3	40.25	-23.2798	-9699.92	0.380754	-19.1338
3	40.5	-22.9967	-9581.96	0.371851	-19.3791
3	40.75	-22.9187	-9549.46	0.369399	-18.842
3	41	-23.0895	-9620.62	0.37477	-16.6822
3	41.25	-23.7763	-9906.79	0.396367	-18.8152
3	41.5	-23.098	-9624.17	0.375037	-18.6643
3	41.75	-23.146	-9644.17	0.376546	-19.4772
3	42	-22.8875	-9536.46	0.368417	-18.4756
3	42.25	-23.206	-9669.17	0.378433	-19.9781
3	42.5	-22.7282	-9470.08	0.363408	-20.2674
3	42.75	-22.6362	-9431.75	0.360515	-19.8463
3	43	-22.7701	-9487.54	0.364726	-18.6357
3	43.25	-23.1551	-9647.96	0.376832	-20.4737
3	43.5	-22.5706	-9404.42	0.358452	-19.0942
3	43.75	-23.0093	-9587.21	0.372248	-19.1841
3	44	-22.9807	-9575.29	0.371348	-19.5583
3	44.25	-22.8617	-9525.71	0.367606	-19.6048
3	44.5	-22.8469	-9519.54	0.367141	-19.5152
3	44.75	-22.8754	-9531.42	0.368037	-18.246
3	45	-23.279	-9699.58	0.380729	-17.7722
3	45.25	-23.4297	-9762.38	0.385468	-19.6262
3	45.5	-22.8401	-9516.71	0.366927	-20.5982
3	45.75	-22.531	-9387.92	0.357207	-20.2121
3	46	-22.6538	-9439.08	0.361068	-18.5036
3	46.25	-23.1971	-9665.46	0.378153	-19.7322
3	46.5	-22.8064	-9502.67	0.365867	-20.991
3	46.75	-22.4061	-9335.87	0.353279	-20.7982
3	47	-22.4674	-9361.42	0.355207	-18.6671
3	47.25	-23.1451	-9643.79	0.376518	-18.9174
3	47.5	-23.0655	-9610.62	0.374015	-19.0508
3	47.75	-23.0231	-9592.96	0.372682	-19.7706
3	48	-22.7942	-9497.58	0.365484	-19.2772
3	48.25	-22.9511	-9562.96	0.370417	-18.9394
3	48.5	-23.0585	-9607.71	0.373795	-19.2699
3	48.75	-22.9534	-9563.92	0.37049	-18.9643
3	49	-23.0506	-9604.42	0.373546	-19.4111
3	49.25	-22.9085	-9545.21	0.369078	-18.9866
3	49.5	-23.0435	-9601.46	0.373323	-18.4064
3	49.75	-23.228	-9678.33	0.379125	-19.696
3	50	-22.8179	-9507.46	0.366229	-20.2891
3	50.25	-22.6293	-9428.88	0.360298	-19.3819
3	50.5	-22.9178	-9549.08	0.36937	-19.8696
3	50.75	-22.7627	-9484.46	0.364493	-20.0696
3	51	-22.6991	-9457.96	0.362493	-20.6275
3	51.25	-22.5217	-9384.04	0.356914	-18.8026
3	51.5	-23.102	-9625.83	0.375163	-19.1341
3	51.75	-22.9966	-9581.92	0.371848	-19.9847
3	52	-22.7261	-9469.21	0.363342	-19.8473
3	52.25	-22.7698	-9487.42	0.364716	-20.752
3	52.5	-22.4821	-9367.54	0.355669	-20.7444
3	52.75	-22.4845	-9368.54	0.355745	-19.6577
3	53	-22.8301	-9512.54	0.366612	-21.3174
3	53.25	-22.3023	-9292.62	0.350015	-19.6954
3	53.5	-22.8181	-9507.54	0.366235	-18.9775
3	53.75	-23.0464	-9602.67	0.373414	-20.2445
3	54	-22.6435	-9434.79	0.360745	-19.2954
3	54.25	-22.9453	-9560.54	0.370235	-20.9287
3	54.5	-22.4259	-9344.12	0.353902	-20.6253
3	54.75	-22.5224	-9384.33	0.356936	-20.8985
3	55	-22.4355	-9348.12	0.354204	-19.8589
3	55.25	-22.7661	-9485.88	0.3646	-17.4077
3	55.5	-23.5456	-9810.67	0.389112	-20.7919
3	55.75	-22.4694	-9362.25	0.35527	-20.4838
3	56	-22.5674	-9403.08	0.358351	-21.5926
3	56.25	-22.2148	-9256.17	0.347264	-20.3545
3	56.5	-22.6085	-9420.21	0.359644	-20.2155
3	56.75	-22.6527	-9438.62	0.361034	-20.8058
3	57	-22.465	-9360.42	0.355131	-20.2042
3	57.25	-22.6563	-9440.12	0.361147	-21.4532
3	57.5	-22.2591	-9274.62	0.348657	-20.3196
3	57.75	-22.6196	-9424.83	0.359993	-20.8718
3	58	-22.444	-9351.67	0.354471	-19.6652
3	58.25	-22.8277	-9511.54	0.366537	-20.2665
3	58.5	-22.6365	-9431.88	0.360524	-18.6124
3	58.75	-23.1625	-9651.04	0.377065	-19.6322
3	59	-22.8382	-9515.92	0.366867	-21.0017
3	59.25	-22.4027	-9334.46	0.353172	-20.5665
3	59.5	-22.5411	-9392.12	0.357524	-19.7879
3	59.75	-22.7887	-9495.29	0.365311	-20.7281
3	60	-22.4897	-9370.71	0.355908	-21.1797
3	60.25	-22.3461	-9310.87	0.351392	-20.4539
3	60.5	-22.5769	-9407.04	0.35865	-19.7209
3	60.75	-22.81	-9504.17	0.36598	-22.7847
3	61	-21.8357	-9098.21	0.335342	-21.7058
3	61.25	-22.1788	-9241.17	0.346131	-21.6372
3	61.5	-22.2006	-9250.25	0.346817	-22.0753
3	61.75	-22.0613	-9192.21	0.342437	-20.9042
3	62	-22.4337	-9347.38	0.354147	-22.202
3	62.25	-22.021	-9175.42	0.341169	-20.2256
3	62.5	-22.6495	-9437.29	0.360933	-21.9372
3	62.75	-22.1052	-9210.5	0.343817	-20.3976
3	63	-22.5948	-9414.5	0.359213	-22.6146
3	63.25	-21.8898	-9120.75	0.337044	-22.2529
3	63.5	-22.0048	-9168.67	0.34066	-22.1932
3	63.75	-22.0238	-9176.58	0.341257	-22.43
3	64	-21.9485	-9145.21	0.338889	-21.1699
3	64.25	-22.3492	-9312.17	0.35149	-20.7325
3	64.5	-22.4883	-9370.12	0.355864	-20.1863
3	64.75	-22.662	-9442.5	0.361326	-21.6995
3	65	-22.1808	-9242	0.346194	-22.6064
3	65.25	-21.8924	-9121.83	0.337125	-21.0331
3	65.5	-22.3927	-9330.29	0.352858	-21.3029
3	65.75	-22.3069	-9294.54	0.35016	-21.1322
3	66	-22.3612	-9317.17	0.351867	-20.8913
3	66.25	-22.4378	-9349.08	0.354276	-21.6268
3	66.5	-22.2039	-9251.62	0.346921	-21.5023
3	66.75	-22.2435	-9268.12	0.348166	-21.4042
3	67	-22.2747	-9281.12	0.349147	-21.0825
3	67.25	-22.377	-9323.75	0.352364	-20.4768
3	67.5	-22.5696	-9404	0.358421	-20.9259
3	67.75	-22.4268	-9344.5	0.35393	-21.9759
3	68	-22.0929	-9205.38	0.34343	-20.1564
3	68.25	-22.6715	-9446.46	0.361625	-20.5646
3	68.5	-22.5417	-9392.37	0.357543	-22.3419
3	68.75	-21.9765	-9156.88	0.33977	-21.5976
3	69	-22.2132	-9255.5	0.347213	-21.7973
3	69.25	-22.1497	-9229.04	0.345216	-23.1517
3	69.5	-21.719	-9049.58	0.331673	-22.3734
3	69.75	-21.9665	-9152.71	0.339455	-20.6985
3	70	-22.4991	-9374.62	0.356204	-21.4177
3	70.25	-22.2704	-9279.33	0.349012	-21.3919
3	70.5	-22.2786	-9282.75	0.34927	-22.4297
3	70.75	-21.9486	-9145.25	0.338893	-20.7677
3	71	-22.4771	-9365.46	0.355512	-21.746
3	71.25	-22.166	-9235.83	0.345729	-20.9284
3	71.5	-22.426	-9344.17	0.353905	-23.6331
3	71.75	-21.5659	-8985.79	0.326858	-21.6611
3	72	-22.193	-9247.08	0.346578	-22.9466
3	72.25	-21.7842	-9076.75	0.333723	-22.7042
3	72.5	-21.8613	-9108.88	0.336147	-21.5661
3	72.75	-22.2232	-9259.67	0.347528	-21.4026
3	73	-22.2752	-9281.33	0.349163	-21.7293
3	73.25	-22.1713	-9238.04	0.345896	-22.046
3	73.5	-22.0706	-9196.08	0.342729	-22.3438
3	73.75	-21.9759	-9156.62	0.339751	-22.1712
3	74	-22.0308	-9179.5	0.341477	-22.3517
3	74.25	-21.9734	-9155.58	0.339672	-21.9372
3	74.5	-22.1052	-9210.5	0.343817	-21.168
3	74.75	-22.3498	-9312.42	0.351509	-22.0498
3	75	-22.0694	-9195.58	0.342691	-23.1913
3	75.25	-21.7064	-9044.33	0.331276	-23.0671
3	75.5	-21.7459	-9060.79	0.332518	-21.6337
3	75.75	-22.2017	-9250.71	0.346852	-21.5444
3	76	-22.2301	-9262.54	0.347745	-22.0067
3	76.25	-22.0831	-9201.29	0.343122	-21.2573
3	76.5	-22.3214	-9300.58	0.350616	-22.6812
3	76.75	-21.8686	-9111.92	0.336377	-22.2598
3	77	-22.0026	-9167.75	0.340591	-21.4919
3	77.25	-22.2468	-9269.5	0.34827	-22.3429
3	77.5	-21.9762	-9156.75	0.33976	-22.5473
3	77.75	-21.9112	-9129.67	0.337716	-22.4058
3	78	-21.9562	-9148.42	0.339132	-22.5837
3	78.25	-21.8996	-9124.83	0.337352	-22.0847
3	78.5	-22.0583	-9190.96	0.342342	-22.59
3	78.75	-21.8976	-9124	0.337289	-22.1485
3	79	-22.038	-9182.5	0.341704	-22.0501
3	79.25	-22.0693	-9195.54	0.342688	-21.4388
3	79.5	-22.2637	-9276.54	0.348801	-21.4941
3	79.75	-22.2461	-9269.21	0.348248	-22.1344
3	80	-22.0425	-9184.38	0.341845	-21.1627
3	80.25	-22.3515	-9313.12	0.351562	-21.6775
3	80.5	-22.1878	-9244.92	0.346415	-22.7513
3	80.75	-21.8463	-9102.62	0.335676	-22.5139
3	81	-21.9218	-9134.08	0.33805	-22.6856
3	81.25	-21.8672	-9111.33	0.336333	-20.8816
3	81.5	-22.4409	-9350.37	0.354374	-22.5319
3	81.75	-21.9161	-9131.71	0.337871	-23.7331
3	82	-21.5341	-8972.54	0.325858	-23.3252
3	82.25	-21.6638	-9026.58	0.329937	-23.374
3	82.5	-21.6483	-9020.12	0.329449	-23.4906
3	82.75	-21.6112	-9004.67	0.328283	-22.3602
3	83	-21.9707	-9154.46	0.339588	-22.7259
3	83.25	-21.8544	-9106	0.33593	-22.7951
3	83.5	-21.8324	-9096.83	0.335239	-20.9822
3	83.75	-22.4089	-9337.04	0.353367	-22.0498
3	84	-22.0694	-9195.58	0.342691	-22.251
3	84.25	-22.0054	-9168.92	0.340679	-21.8256
3	84.5	-22.1407	-9225.29	0.344933	-22.8573
3	84.75	-21.8126	-9088.58	0.334616	-23.0554
3	85	-21.7496	-9062.33	0.332635	-22.3105
3	85.25	-21.9865	-9161.04	0.340084	-21.2646
3	85.5	-22.3191	-9299.62	0.350543	-21.7045
3	85.75	-22.1792	-9241.33	0.346144	-22.3199
3	86	-21.9835	-9159.79	0.33999	-23.1712
3	86.25	-21.7128	-9047	0.331478	-22.8523
3	86.5	-21.8142	-9089.25	0.334666	-23.0243
3	86.75	-21.7595	-9066.46	0.332946	-22.962
3	87	-21.7793	-9074.71	0.333569	-23.6001
3	87.25	-21.5764	-8990.17	0.327188	-23.0721
3	87.5	-21.7443	-9060.12	0.332468	-22.4655
3	87.75	-21.9372	-9140.5	0.338534	-22.08
3	88	-22.0598	-9191.58	0.342389	-23.0359
3	88.25	-21.7558	-9064.92	0.33283	-56.3189

## Sheet: Figure 3C
sample_number	cat	pH	time	conc(ppep)	series
1	no	6.5	7.6	0.508	50a-1
2	no	6.5	6.68	0.632	50a-2
3	no	6.5	6.68	0.99	50a-3
4	no	6.5	6.68	0.884	50a-4
1	b	6.5	6.24	4.544	50ab-1
2	b	6.5	8.99	3.98	50ab-2
3	b	6.5	9.98333	4.13894	50ab-3
1	ionic	6.5	7.6	0.375	50a 2.6 M ionic strength-1
2	ionic	6.5	7.6	0.272	50a 2.6 M ionic strength-2
3	ionic	6.5	10	0.611247	50a 2.6 M ionic strength-3
1	acetamide	6.5	7.6	0.316	50a acetamide-1
2	acetamide	6.5	7.6	0.1042	50a acetamide-2
3	acetamide	6.5	10	0.533007	50a acetamide-3
1	acetic acid	6.5	7.6	0	50a acetic acid-1
2	acetic acid	6.5	7.6	0	50a acetic acid-2
3	acetic acid	6.5	10	0.176039	50a acetic acid-3
1	ethylene diamine 6,5	6.5	7.6	0	50a ethylene diamine 6.5-1
2	ethylene diamine 6,5	6.5	7.6	0	50a ethylene diamine 6.5-2
3	ethylene diamine 6,5	6.5	8.25	0	50a ethylene diamine 6.5-3

## Sheet: Figure 3D
sample_number	cat	pH	k	half-life	series
1	no	65	0.0149	46.5199	a-1
2	no	65	0.012	57.7623	a-2
1	b3	65	0.264	2.62556	ab-1
1	kcl	65	0.0248	27.9495	50a-1
1	acetamide	65	0.0269	25.7676	50a-1
1	acetic acid	65	0.0335	20.691	50a-1
1	ethylene diamine	65	0.198	3.50074	50a-1
3	no	65	0.0216	32.0901	a-3
2	kcl	65	0.0134	51.7274	50a-1
2	acetamide	65	0.0165	42.0089	50a-1
2	acetic acid	65	0.0193	35.9144	50a-1
2	ethylene diamine	65	0.1794	3.8637	50a-1
2	b3	65	0.267	2.59606	ab-2
4	no	65	0.0244	28.4077	a-4
3	kcl	65	0.0123	56.3534	50a-3
3	acetamide	65	0.0168	41.2588	50a-3
3	acetic acid	65	0.0201	34.4849	50a-3
3	ethylene diamine	65	0.214	3.23901	50a-3
3	b3	65	0.2713	2.55491	ab-3
